# Supplementary material for: Solid diet manipulates rumen epithelial microbiota and its interactions with host transcriptomic in young ruminants
Source: Environ Microbiol. 2021 Sep 20;23(11):6557–68. doi: 10.1111/1462-2920.15757 (PMC9292864; doi:10.1111/1462-2920.15757)
Supplement: Supplementary file 2 — File S1. genes in yellow WGCNA module and their functions [file EMI-23-6557-s001.xlsx]

## Sheet: yellow222
File S1. genes in yellow WGCNA module and their functions
Gene.ID	GO.Term	Level.1	Level.2	log2(MCA/MRO)	Qvalue(MRO.vs.MCA)	Pvalue(MRO.vs.MCA)	log2(MRC/MRO)	Qvalue(MRO.vs.MRC)	Pvalue(MRO.vs.MRC)	log2(MCA/MRC)	Qvalue(MRC.vs.MCA)	Pvalue(MRC.vs.MCA)
HMGCL	[P]GO:0009987//cellular process;GO:0022607//cellular component assembly;GO:0051259//protein oligomerization;GO:0051262//protein tetramerization;GO:0044281//small molecule metabolic process;GO:0017144//drug metabolic process;GO:0007005//mitochondrion organization;GO:0044085//cellular component biogenesis;GO:0071840//cellular component organization or biogenesis;GO:0071704//organic substance metabo…	molecular_function;cellular_component;biological_process	[C]cell;organelle part;membrane-enclosed lumen;membrane;organelle;[P]cellular component organization or biogenesis;metabolic process;cellular process;[F]catalytic activity;binding;	2.30081	0	0	2.18976	0	0	0.111047	3.12e-46	5.1e-46
HMGCS2	[P]GO:0008203//cholesterol metabolic process;GO:0008152//metabolic process;GO:0008299//isoprenoid biosynthetic process;GO:0008610//lipid biosynthetic process;GO:1901362//organic cyclic compound biosynthetic process;GO:1902653//secondary alcohol biosynthetic process;GO:0044238//primary metabolic process;GO:0008202//steroid metabolic process;GO:0044281//small molecule metabolic process;GO:0016125//…	cellular_component;molecular_function;biological_process	[C]organelle part;membrane;organelle;cell;[P]cellular process;metabolic process;[F]catalytic activity;	1.44626	0	0	1.49858	0	0	-0.0523142	5.8e-59	7.97e-59
PDK3	[P]GO:0018193//peptidyl-amino acid modification;GO:0018209//peptidyl-serine modification;GO:1901701//cellular response to oxygen-containing compound;GO:0010906//regulation of glucose metabolic process;GO:0070887//cellular response to chemical stimulus;GO:0031326//regulation of cellular biosynthetic process;GO:0042221//response to chemical;GO:0006468//protein phosphorylation;GO:0044238//primary me…	cellular_component;biological_process;molecular_function	[C]cell;organelle;[P]metabolic process;signaling;biological regulation;cellular process;response to stimulus;[F]catalytic activity;binding;	1.11051	0	0	1.07144	0	0	0.0390794	0.000802944	0.00361768
EFEMP1	[P]GO:0032330//regulation of chondrocyte differentiation;GO:0019222//regulation of metabolic process;GO:0048731//system development;GO:0009886//post-embryonic animal morphogenesis;GO:0048050//post-embryonic eye morphogenesis;GO:0010556//regulation of macromolecule biosynthetic process;GO:2001141//regulation of RNA biosynthetic process;GO:0008152//metabolic process;GO:0032502//developmental proces…	biological_process;molecular_function;cellular_component	[C]extracellular region;organelle;[P]signaling;metabolic process;multicellular organismal process;developmental process;cellular process;biological regulation;response to stimulus;[F]catalytic activity;signal transducer activity;molecular transducer activity;binding;	-2.7864	0	0	-1.09312	4.68e-103	1.98e-103	-1.69327	2.45e-90	2.35e-90
IGFBP2	[P]GO:0048522//positive regulation of cellular process;GO:0010033//response to organic substance;GO:1901698//response to nitrogen compound;GO:0050671//positive regulation of lymphocyte proliferation;GO:0050867//positive regulation of cell activation;GO:0045927//positive regulation of growth;GO:0023051//regulation of signaling;GO:0010646//regulation of cell communication;GO:0002684//positive regul…	biological_process;molecular_function;cellular_component	[C]organelle;extracellular region;[P]response to stimulus;biological regulation;[F]binding;	-1.08086	0	0	-3.11335	0	0	2.03249	0	0
IGFBP6	[P]GO:0040008//regulation of growth;GO:0023051//regulation of signaling;GO:0001558//regulation of cell growth;GO:0048583//regulation of response to stimulus;GO:0009966//regulation of signal transduction;GO:0050789//regulation of biological process;GO:0043567//regulation of insulin-like growth factor receptor signaling pathway;GO:0050794//regulation of cellular process;GO:0010646//regulation of ce…	molecular_function;biological_process;cellular_component	[C]extracellular region;organelle;[P]biological regulation;[F]binding;	-1.31108	0	0	-1.36856	0	0	0.0574809	0.00968975	0.0490275
ZNF268	[P]GO:0051253//negative regulation of RNA metabolic process;GO:0010562//positive regulation of phosphorus metabolic process;GO:0048518//positive regulation of biological process;GO:0090073//positive regulation of protein homodimerization activity;GO:0023051//regulation of signaling;GO:0031323//regulation of cellular metabolic process;GO:0010468//regulation of gene expression;GO:0042307//positive …	cellular_component;biological_process;molecular_function	[C]organelle;cell;[P]biological regulation;response to stimulus;cellular process;signaling;[F]binding;	-2.30115	2.55e-30	1.27e-29	-1.127	1.25e-12	2.33e-12	-1.17416	4.51e-07	1.68e-06
ZNF496	[P]GO:2000112//regulation of cellular macromolecule biosynthetic process;GO:0080090//regulation of primary metabolic process;GO:0006807//nitrogen compound metabolic process;GO:0009059//macromolecule biosynthetic process;GO:0044260//cellular macromolecule metabolic process;GO:0019219//regulation of nucleobase-containing compound metabolic process;GO:0019438//aromatic compound biosynthetic process;…	molecular_function;cellular_component;biological_process	[C]cell;organelle;membrane-enclosed lumen;organelle part;[P]metabolic process;biological regulation;cellular process;[F]transcription regulator activity;binding;	-2.58403	1.34e-132	2.5e-132	-2.40335	9.2e-130	3.1e-130	-0.180684	0.0451724	0.254617
ZNF512B	[F]GO:0046872//metal ion binding;GO:0043169//cation binding;GO:0043167//ion binding;GO:0005488//binding;	molecular_function	[F]binding;	-1.22259	6.08e-236	6.2e-236	-1.0762	4.23e-205	9.28e-206	-0.146389	0.000232326	0.001003
ZNF521	[P]GO:0045165//cell fate commitment;GO:0048663//neuron fate commitment;GO:0007399//nervous system development;GO:0030154//cell differentiation;GO:0007275//multicellular organism development;GO:0009987//cellular process;GO:0030182//neuron differentiation;GO:0032501//multicellular organismal process;GO:0032502//developmental process;GO:0048699//generation of neurons;GO:0048731//system development;G…	cellular_component;molecular_function;biological_process	[C]organelle;cell;[P]developmental process;cellular process;multicellular organismal process;[F]binding;	-2.14603	1.49e-35	6.92e-35	-1.69431	1.3e-27	1.53e-27	-0.451721	0.0100503	0.0509478
ZNF532	[P]GO:0006355//regulation of transcription, DNA-templated;GO:0051171//regulation of nitrogen compound metabolic process;GO:0031326//regulation of cellular biosynthetic process;GO:0050794//regulation of cellular process;GO:2001141//regulation of RNA biosynthetic process;GO:0009889//regulation of biosynthetic process;GO:0080090//regulation of primary metabolic process;GO:0019222//regulation of meta…	cellular_component;biological_process;molecular_function	[C]organelle;cell;[P]biological regulation;[F]binding;transcription regulator activity;	-1.75332	0	0	-1.20613	0	0	-0.547192	1.22e-37	2.26e-37
ZNF618	[F]GO:0005488//binding;GO:0046872//metal ion binding;GO:0097159//organic cyclic compound binding;GO:1901363//heterocyclic compound binding;GO:0043167//ion binding;GO:0043169//cation binding;GO:0003676//nucleic acid binding;	molecular_function	[F]binding;	-2.79904	2.13e-128	4.06e-128	-3.0732	3.5e-149	1.04e-149	0.274166	0.0298185	0.162175
ACSL1	[P]GO:0031323//regulation of cellular metabolic process;GO:0051174//regulation of phosphorus metabolic process;GO:0045937//positive regulation of phosphate metabolic process;GO:0007166//cell surface receptor signaling pathway;GO:0015908//fatty acid transport;GO:0051173//positive regulation of nitrogen compound metabolic process;GO:0008152//metabolic process;GO:0044539//long-chain fatty acid impor…	biological_process;molecular_function;cellular_component	[C]cell;membrane;organelle;[P]biological regulation;response to stimulus;cellular process;localization;metabolic process;signaling;[F]catalytic activity;	-2.98792	5.45e-146	9.28e-146	-2.64395	5.35e-137	1.72e-137	-0.343969	0.0114979	0.0588387
ACSM1	[P]GO:0016053//organic acid biosynthetic process;GO:0044283//small molecule biosynthetic process;GO:1901576//organic substance biosynthetic process;GO:0044237//cellular metabolic process;GO:0044238//primary metabolic process;GO:0044281//small molecule metabolic process;GO:0009987//cellular process;GO:0043436//oxoacid metabolic process;GO:0019752//carboxylic acid metabolic process;GO:0008610//lipi…	molecular_function;cellular_component;biological_process	[C]membrane-enclosed lumen;cell;organelle part;extracellular region;organelle;[P]cellular process;metabolic process;[F]catalytic activity;binding;	-6.08587	2.69e-19	1.59e-18	-7.27987	6.92e-19	1.04e-18	NA	NA	NA
ACVRL1	[P]GO:0090092//regulation of transmembrane receptor protein serine/threonine kinase signaling pathway;GO:1903508//positive regulation of nucleic acid-templated transcription;GO:0048513//animal organ development;GO:0045944//positive regulation of transcription from RNA polymerase II promoter;GO:0006355//regulation of transcription, DNA-templated;GO:0009719//response to endogenous stimulus;GO:00230…	cellular_component;biological_process;molecular_function	[C]cell;membrane part;membrane;[P]cellular process;response to stimulus;signaling;localization;locomotion;multicellular organismal process;developmental process;metabolic process;biological regulation;[F]molecular transducer activity;signal transducer activity;binding;catalytic activity;	-1.06704	9.26e-128	1.78e-127	-1.28944	1.26e-182	3.12e-183	0.222398	1.33e-05	5.32e-05
ADAMTS1	[P]GO:0001542//ovulation from ovarian follicle;GO:0048513//animal organ development;GO:0061458//reproductive system development;GO:0009653//anatomical structure morphogenesis;GO:0032504//multicellular organism reproduction;GO:0043170//macromolecule metabolic process;GO:0007275//multicellular organism development;GO:0007292//female gamete generation;GO:0042698//ovulation cycle;GO:0046660//female s…	biological_process;molecular_function;cellular_component	[C]extracellular region;organelle;cell;[P]developmental process;multi-organism process;reproductive process;multicellular organismal process;rhythmic process;reproduction;metabolic process;[F]binding;catalytic activity;	-2.44201	3.92e-193	4.99e-193	-1.68592	5.78e-128	1.98e-128	-0.756099	1.52e-12	4.65e-12
ADCY4	[P]GO:0055086//nucleobase-containing small molecule metabolic process;GO:1901564//organonitrogen compound metabolic process;GO:0009117//nucleotide metabolic process;GO:0007187//G-protein coupled receptor signaling pathway, coupled to cyclic nucleotide second messenger;GO:0009987//cellular process;GO:0006796//phosphate-containing compound metabolic process;GO:0034654//nucleobase-containing compoun…	cellular_component;molecular_function;biological_process	[C]membrane part;cell;membrane;[P]metabolic process;cellular process;signaling;biological regulation;response to stimulus;[F]binding;catalytic activity;	-2.22543	7.11e-125	1.4e-124	-1.57763	4.5e-84	2.3e-84	-0.647798	3.15e-08	1.11e-07
ADGRD1	[P]GO:0023052//signaling;GO:0050789//regulation of biological process;GO:0065007//biological regulation;GO:0019935//cyclic-nucleotide-mediated signaling;GO:0007188//adenylate cyclase-modulating G-protein coupled receptor signaling pathway;GO:0007187//G-protein coupled receptor signaling pathway, coupled to cyclic nucleotide second messenger;GO:0050794//regulation of cellular process;GO:0009987//c…	biological_process;molecular_function;cellular_component	[C]cell;membrane part;membrane;[P]response to stimulus;biological regulation;cellular process;signaling;[F]molecular transducer activity;signal transducer activity;	-2.91816	5.42e-36	2.5e-35	-2.38633	1.26e-30	1.38e-30	-0.531829	0.0244507	0.131304
ADGRF5	[P]GO:0065008//regulation of biological quality;GO:0045834//positive regulation of lipid metabolic process;GO:0048875//chemical homeostasis within a tissue;GO:0007154//cell communication;GO:0050896//response to stimulus;GO:0030154//cell differentiation;GO:0045937//positive regulation of phosphate metabolic process;GO:0002682//regulation of immune system process;GO:0046890//regulation of lipid bio…	molecular_function;cellular_component;biological_process	[C]membrane part;organelle;cell;membrane;[P]multicellular organismal process;developmental process;cellular process;signaling;response to stimulus;metabolic process;biological regulation;[F]signal transducer activity;molecular transducer activity;	-2.06085	1.73e-209	2.01e-209	-1.5747	1.3e-154	3.77e-155	-0.486147	6.32e-09	2.17e-08
ADGRG7	[P]GO:0065007//biological regulation;GO:0050896//response to stimulus;GO:0007165//signal transduction;GO:0051716//cellular response to stimulus;GO:0007154//cell communication;GO:0023052//signaling;GO:0050789//regulation of biological process;GO:0050794//regulation of cellular process;GO:0009987//cellular process;GO:0007166//cell surface receptor signaling pathway;[C]GO:0016020//membrane;GO:001602…	cellular_component;molecular_function;biological_process	[C]membrane part;membrane;[P]biological regulation;signaling;response to stimulus;cellular process;[F]signal transducer activity;molecular transducer activity;	-4.0097	3.69e-52	1.39e-51	-3.48749	6.63e-50	5.09e-50	-0.522211	0.0489813	0.277721
ADIPOR2	[P]GO:0007186//G-protein coupled receptor signaling pathway;GO:0048878//chemical homeostasis;GO:0072359//circulatory system development;GO:0033500//carbohydrate homeostasis;GO:0042060//wound healing;GO:0071310//cellular response to organic substance;GO:0065007//biological regulation;GO:0048514//blood vessel morphogenesis;GO:0001525//angiogenesis;GO:0007165//signal transduction;GO:0070887//cellula…	molecular_function;cellular_component;biological_process	[C]cell;membrane part;membrane;[P]developmental process;signaling;cellular process;response to stimulus;multicellular organismal process;biological regulation;[F]binding;molecular transducer activity;	1.22817	0	0	1.20686	0	0	0.02131	0.0512479	0.291835
AFAP1L1	[C]GO:0071944//cell periphery;GO:0043229//intracellular organelle;GO:0005886//plasma membrane;GO:0005622//intracellular;GO:0043227//membrane-bounded organelle;GO:0005634//nucleus;GO:0005623//cell;GO:0043231//intracellular membrane-bounded organelle;GO:0005737//cytoplasm;GO:0016020//membrane;GO:0044424//intracellular part;GO:0044464//cell part;GO:0043226//organelle;	cellular_component	[C]membrane;organelle;cell;	-2.07944	3.01e-36	1.38e-35	-1.81211	6.88e-32	7.32e-32	-0.267335	0.0424706	0.237872
AHSA2	[P]GO:0006950//response to stress;GO:0044093//positive regulation of molecular function;GO:0051345//positive regulation of hydrolase activity;GO:0065007//biological regulation;GO:0065009//regulation of molecular function;GO:0051336//regulation of hydrolase activity;GO:0050896//response to stimulus;GO:0032781//positive regulation of ATPase activity;GO:0050790//regulation of catalytic activity;GO:0…	molecular_function;biological_process	[P]response to stimulus;biological regulation;[F]molecular function regulator;binding;	-1.89068	1.4e-22	7.81e-22	-1.32075	1.13e-14	1.96e-14	-0.569937	0.0041644	0.0201194
AK4	[P]GO:0009152//purine ribonucleotide biosynthetic process;GO:0046033//AMP metabolic process;GO:0009156//ribonucleoside monophosphate biosynthetic process;GO:0018130//heterocycle biosynthetic process;GO:0009119//ribonucleoside metabolic process;GO:0072521//purine-containing compound metabolic process;GO:0006807//nitrogen compound metabolic process;GO:0019693//ribose phosphate metabolic process;GO:…	biological_process;cellular_component;molecular_function	[C]organelle;membrane-enclosed lumen;cell;organelle part;extracellular region;[P]metabolic process;cellular process;[F]catalytic activity;binding;	-3.39378	1.48e-303	1.21e-303	-2.08009	2.67e-192	6.32e-193	-1.31369	1.44e-24	3.35e-24
AKAP4	[P]GO:0050794//regulation of cellular process;GO:0030031//cell projection assembly;GO:0045184//establishment of protein localization;GO:0033036//macromolecule localization;GO:0007167//enzyme linked receptor protein signaling pathway;GO:0051716//cellular response to stimulus;GO:0051674//localization of cell;GO:0060271//cilium assembly;GO:0023052//signaling;GO:0006928//movement of cell or subcellul…	biological_process;cellular_component;molecular_function	[C]organelle;cell;supramolecular complex;organelle part;[P]locomotion;response to stimulus;biological regulation;localization;signaling;cellular component organization or biogenesis;cellular process;[F]binding;	-3.63184	2.31e-43	9.62e-43	-2.87164	2.31e-37	2.21e-37	-0.7602	0.0150636	0.0783482
ALDH3B1	[P]GO:0009056//catabolic process;GO:0042737//drug catabolic process;GO:0046185//aldehyde catabolic process;GO:0042221//response to chemical;GO:1901616//organic hydroxy compound catabolic process;GO:0006067//ethanol metabolic process;GO:0071704//organic substance metabolic process;GO:0008152//metabolic process;GO:0006068//ethanol catabolic process;GO:0017144//drug metabolic process;GO:0034308//pri…	biological_process;molecular_function;cellular_component	[C]extracellular region;cell;membrane;organelle;[P]cellular process;response to stimulus;metabolic process;[F]catalytic activity;	-1.18316	1.56e-26	8.18e-26	-1.33593	7e-33	7.3e-33	0.152773	0.0489281	0.277361
AMPH	[P]GO:0065009//regulation of molecular function;GO:0051234//establishment of localization;GO:0050790//regulation of catalytic activity;GO:0065007//biological regulation;GO:0051179//localization;GO:0051336//regulation of hydrolase activity;GO:0043547//positive regulation of GTPase activity;GO:0051345//positive regulation of hydrolase activity;GO:0043087//regulation of GTPase activity;GO:0043085//p…	biological_process;cellular_component;molecular_function	[C]organelle part;cell;membrane;organelle;membrane part;[P]biological regulation;localization;[F]binding;molecular function regulator;	-2.12295	2.43e-13	1.6e-12	-1.42386	1.42e-08	3.22e-08	-0.699089	0.0128948	0.0664943
ANGPT2	[P]GO:0007162//negative regulation of cell adhesion;GO:0048869//cellular developmental process;GO:0051239//regulation of multicellular organismal process;GO:0043537//negative regulation of blood vessel endothelial cell migration;GO:2000145//regulation of cell motility;GO:0048585//negative regulation of response to stimulus;GO:0007169//transmembrane receptor protein tyrosine kinase signaling pathw…	molecular_function;cellular_component;biological_process	[C]extracellular region;[P]cellular process;signaling;developmental process;biological regulation;response to stimulus;[F]binding;	-2.40915	9.73e-30	4.87e-29	-1.60315	6.03e-19	9.08e-19	-0.806004	0.000932461	0.00422493
ANO4	[P]GO:1902476//chloride transmembrane transport;GO:0051234//establishment of localization;GO:0055085//transmembrane transport;GO:0016043//cellular component organization;GO:0034220//ion transmembrane transport;GO:0006820//anion transport;GO:0061590//calcium activated phosphatidylcholine scrambling;GO:0061589//calcium activated phosphatidylserine scrambling;GO:0007009//plasma membrane organization…	molecular_function;cellular_component;biological_process	[C]cell;membrane;membrane part;[P]localization;cellular component organization or biogenesis;cellular process;biological regulation;[F]binding;transporter activity;	-3.55749	0.000107006	0.000923384	-4.75149	7e-05	0.000200174	NA	NA	NA
ANOS1	[P]GO:0051246//regulation of protein metabolic process;GO:0010605//negative regulation of macromolecule metabolic process;GO:0019222//regulation of metabolic process;GO:0009892//negative regulation of metabolic process;GO:0030162//regulation of proteolysis;GO:0050789//regulation of biological process;GO:0043086//negative regulation of catalytic activity;GO:0052547//regulation of peptidase activit…	molecular_function;cellular_component;biological_process	[C]extracellular region;[P]biological regulation;[F]molecular function regulator;	-2.57491	1.25e-120	2.53e-120	-2.73672	1.58e-136	5.1e-137	0.161815	0.0616596	0.357151
ANXA5	[P]GO:1901524//regulation of mitophagy;GO:0002682//regulation of immune system process;GO:0009056//catabolic process;GO:0009896//positive regulation of catabolic process;GO:0050688//regulation of defense response to virus;GO:0008152//metabolic process;GO:0006952//defense response;GO:0050794//regulation of cellular process;GO:0043207//response to external biotic stimulus;GO:0042060//wound healing;…	cellular_component;molecular_function;biological_process	[C]membrane;extracellular region;cell;organelle;membrane part;cell junction;[P]multi-organism process;metabolic process;cellular process;multicellular organismal process;biological regulation;response to stimulus;[F]binding;	-1.5851	0	0	-1.50456	0	0	-0.0805458	0.0043337	0.0209907
APH1B	[P]GO:0044093//positive regulation of molecular function;GO:0065007//biological regulation;GO:1901564//organonitrogen compound metabolic process;GO:0044238//primary metabolic process;GO:0019538//protein metabolic process;GO:0050790//regulation of catalytic activity;GO:0006508//proteolysis;GO:0043085//positive regulation of catalytic activity;GO:0051604//protein maturation;GO:0006807//nitrogen com…	cellular_component;molecular_function;biological_process	[C]cell;membrane part;organelle;membrane;[P]biological regulation;metabolic process;[F]catalytic activity;	-1.44201	1.15e-19	6.77e-19	-1.34939	1.72e-18	2.62e-18	-0.0926253	0.105229	0.648649
APLNR	[P]GO:0009987//cellular process;GO:0023052//signaling;GO:0050789//regulation of biological process;GO:0050794//regulation of cellular process;GO:0007154//cell communication;GO:0007165//signal transduction;GO:0050896//response to stimulus;GO:0007186//G-protein coupled receptor signaling pathway;GO:0051716//cellular response to stimulus;GO:0065007//biological regulation;[C]GO:0044425//membrane part…	cellular_component;biological_process;molecular_function	[C]membrane part;membrane;[P]signaling;response to stimulus;biological regulation;cellular process;[F]signal transducer activity;molecular transducer activity;	-1.09409	1.21e-53	4.46e-53	-2.0626	2.45e-140	7.68e-141	0.968508	3.79e-22	9.28e-22
APOLD1	[P]GO:0019538//protein metabolic process;GO:0071702//organic substance transport;GO:1901564//organonitrogen compound metabolic process;GO:0051234//establishment of localization;GO:0044238//primary metabolic process;GO:0051179//localization;GO:0006807//nitrogen compound metabolic process;GO:0008152//metabolic process;GO:0043170//macromolecule metabolic process;GO:0006869//lipid transport;GO:003303…	biological_process;cellular_component;molecular_function	[C]membrane part;membrane;extracellular region;[P]localization;metabolic process;[F]binding;	-1.36926	9.82e-23	5.45e-22	-2.15414	1.5e-42	1.31e-42	0.784883	3.02e-05	0.000123096
ARAP3	[P]GO:0009968//negative regulation of signal transduction;GO:0030336//negative regulation of cell migration;GO:1902531//regulation of intracellular signal transduction;GO:0009966//regulation of signal transduction;GO:0035024//negative regulation of Rho protein signal transduction;GO:0050789//regulation of biological process;GO:0048585//negative regulation of response to stimulus;GO:0043085//posit…	molecular_function;biological_process;cellular_component	[C]cell;[P]biological regulation;[F]binding;molecular function regulator;	-1.70928	4.07e-123	8.1e-123	-1.11387	4.09e-69	2.43e-69	-0.595412	2.71e-12	8.35e-12
ARHGAP28	[P]GO:0065007//biological regulation;GO:0023052//signaling;GO:0050794//regulation of cellular process;GO:0009987//cellular process;GO:0051716//cellular response to stimulus;GO:0007165//signal transduction;GO:0007154//cell communication;GO:0050789//regulation of biological process;GO:0050896//response to stimulus;[C]GO:0031981//nuclear lumen;GO:0044464//cell part;GO:0005634//nucleus;GO:0031974//me…	cellular_component;biological_process	[C]cell junction;cell;organelle;organelle part;membrane-enclosed lumen;[P]biological regulation;signaling;cellular process;response to stimulus;	-2.67905	1.88e-44	7.76e-44	-1.77351	9.19e-29	1.05e-28	-0.90554	0.000116839	0.00049393
ARHGAP31	[P]GO:0009987//cellular process;GO:0051716//cellular response to stimulus;GO:0023052//signaling;GO:0065007//biological regulation;GO:0050789//regulation of biological process;GO:0050896//response to stimulus;GO:0007154//cell communication;GO:0007165//signal transduction;GO:0050794//regulation of cellular process;GO:0007264//small GTPase mediated signal transduction;GO:0035556//intracellular signa…	biological_process;cellular_component;molecular_function	[C]cell;[P]response to stimulus;signaling;biological regulation;cellular process;[F]binding;molecular function regulator;	-1.87314	3.73e-142	6.52e-142	-1.40919	5.47e-101	2.36e-101	-0.463952	1.86e-07	6.79e-07
ARHGAP8	[P]GO:0050790//regulation of catalytic activity;GO:0050896//response to stimulus;GO:0050789//regulation of biological process;GO:0051336//regulation of hydrolase activity;GO:0007165//signal transduction;GO:0065007//biological regulation;GO:0023052//signaling;GO:0009987//cellular process;GO:0007154//cell communication;GO:0051716//cellular response to stimulus;GO:0065009//regulation of molecular fu…	cellular_component;biological_process	[C]cell;[P]signaling;cellular process;response to stimulus;biological regulation;	1.38421	2.41e-69	7.56e-69	1.01077	2.43e-35	2.41e-35	0.373444	3.73e-09	1.27e-08
ARHGEF15	[P]GO:0060041//retina development in camera-type eye;GO:0044093//positive regulation of molecular function;GO:0050789//regulation of biological process;GO:0050793//regulation of developmental process;GO:0051495//positive regulation of cytoskeleton organization;GO:0044089//positive regulation of cellular component biogenesis;GO:2000026//regulation of multicellular organismal development;GO:0051492…	biological_process;cellular_component;molecular_function	[C]cell;[P]multicellular organismal process;biological regulation;developmental process;[F]binding;molecular function regulator;	-2.28561	5.8e-95	1.44e-94	-1.75654	6.63e-72	3.84e-72	-0.529069	8.99e-05	0.000377198
ARHGEF6	[P]GO:0035556//intracellular signal transduction;GO:0051345//positive regulation of hydrolase activity;GO:0007165//signal transduction;GO:0043087//regulation of GTPase activity;GO:0023052//signaling;GO:0065007//biological regulation;GO:0009987//cellular process;GO:0051056//regulation of small GTPase mediated signal transduction;GO:0051336//regulation of hydrolase activity;GO:0050896//response to …	cellular_component;molecular_function;biological_process	[C]cell;[P]cellular process;response to stimulus;signaling;biological regulation;[F]molecular function regulator;binding;	-2.1461	8.86e-116	1.86e-115	-1.3848	1.88e-67	1.14e-67	-0.761292	3.92e-11	1.25e-10
ATAT1	[P]GO:0018394//peptidyl-lysine acetylation;GO:0044089//positive regulation of cellular component biogenesis;GO:0044087//regulation of cellular component biogenesis;GO:0045598//regulation of fat cell differentiation;GO:0050789//regulation of biological process;GO:0048518//positive regulation of biological process;GO:0032504//multicellular organism reproduction;GO:0032501//multicellular organismal …	cellular_component;biological_process;molecular_function	[C]membrane part;cell junction;organelle;cell;supramolecular complex;membrane;organelle part;[P]reproductive process;cellular process;multicellular organismal process;developmental process;multi-organism process;metabolic process;biological regulation;reproduction;[F]catalytic activity;binding;	-1.79779	2.4e-109	5.29e-109	-1.14726	4.25e-60	2.81e-60	-0.650523	9.96e-12	3.12e-11
ATP1B1	[P]GO:0051336//regulation of hydrolase activity;GO:0044093//positive regulation of molecular function;GO:0050794//regulation of cellular process;GO:0048522//positive regulation of cellular process;GO:0072657//protein localization to membrane;GO:0016241//regulation of macroautophagy;GO:0055067//monovalent inorganic cation homeostasis;GO:0051130//positive regulation of cellular component organizati…	cellular_component;molecular_function;biological_process	[C]macromolecular complex;membrane part;extracellular region;cell junction;membrane;organelle;cell;[P]biological regulation;multi-organism process;signaling;cellular process;biological adhesion;localization;metabolic process;multicellular organismal process;response to stimulus;[F]molecular function regulator;transporter activity;binding;catalytic activity;	-1.56386	0	0	-1.09921	0	0	-0.464652	4.17e-46	6.83e-46
ATP9A	[P]GO:0051179//localization;GO:0015914//phospholipid transport;GO:0009987//cellular process;GO:0065007//biological regulation;GO:0010876//lipid localization;GO:0016192//vesicle-mediated transport;GO:0048193//Golgi vesicle transport;GO:0006897//endocytosis;GO:0098657//import into cell;GO:0006810//transport;GO:0015711//organic anion transport;GO:0033036//macromolecule localization;GO:0071840//cellu…	biological_process;cellular_component;molecular_function	[C]membrane;organelle part;organelle;cell;membrane part;[P]cellular component organization or biogenesis;localization;biological regulation;cellular process;[F]binding;catalytic activity;transporter activity;	-1.37591	3.98e-219	4.39e-219	-1.45434	2.07e-253	3.69e-254	0.078433	0.0290377	0.157663
B3GNT5	[P]GO:0071704//organic substance metabolic process;GO:0009058//biosynthetic process;GO:0048856//anatomical structure development;GO:0009101//glycoprotein biosynthetic process;GO:0070085//glycosylation;GO:0032502//developmental process;GO:0009059//macromolecule biosynthetic process;GO:0006807//nitrogen compound metabolic process;GO:0032501//multicellular organismal process;GO:0043412//macromolecul…	cellular_component;biological_process;molecular_function	[C]organelle part;membrane part;organelle;membrane;cell;[P]cellular process;multicellular organismal process;developmental process;metabolic process;[F]catalytic activity;	-2.07222	1.13e-71	3.47e-71	-1.08179	2.73e-30	3e-30	-0.990429	3.21e-13	9.64e-13
BACH2	[P]GO:0051253//negative regulation of RNA metabolic process;GO:2001141//regulation of RNA biosynthetic process;GO:0006357//regulation of transcription from RNA polymerase II promoter;GO:0019222//regulation of metabolic process;GO:1903507//negative regulation of nucleic acid-templated transcription;GO:0000122//negative regulation of transcription from RNA polymerase II promoter;GO:0065007//biologi…	molecular_function;cellular_component;biological_process	[C]cell;organelle;[P]biological regulation;[F]binding;transcription regulator activity;	-1.7855	1.46e-12	9.76e-12	-1.61176	2.93e-11	5.82e-11	-0.173736	0.100199	0.612942
BAMBI	[P]GO:0031323//regulation of cellular metabolic process;GO:0090101//negative regulation of transmembrane receptor protein serine/threonine kinase signaling pathway;GO:0051674//localization of cell;GO:0008360//regulation of cell shape;GO:0043393//regulation of protein binding;GO:0042307//positive regulation of protein import into nucleus;GO:0051050//positive regulation of transport;GO:0051099//pos…	biological_process;molecular_function;cellular_component	[C]cell;membrane;membrane part;[P]biological regulation;locomotion;localization;cellular process;[F]binding;	1.95113	0	0	2.01551	0	0	-0.0643761	0.006007	0.029549
BCAR3	[P]GO:0065007//biological regulation;GO:0048513//animal organ development;GO:0031323//regulation of cellular metabolic process;GO:0043085//positive regulation of catalytic activity;GO:0007264//small GTPase mediated signal transduction;GO:0002089//lens morphogenesis in camera-type eye;GO:0031325//positive regulation of cellular metabolic process;GO:0051247//positive regulation of protein metabolic…	biological_process;cellular_component;molecular_function	[C]cell;[P]multicellular organismal process;response to stimulus;developmental process;biological regulation;cellular process;signaling;[F]molecular function regulator;binding;	-2.0635	6.17e-15	3.92e-14	-1.23002	3.15e-08	7.28e-08	-0.833485	0.002684	0.0127102
BCL6B	[P]GO:0010468//regulation of gene expression;GO:0051172//negative regulation of nitrogen compound metabolic process;GO:0010629//negative regulation of gene expression;GO:0010605//negative regulation of macromolecule metabolic process;GO:2000113//negative regulation of cellular macromolecule biosynthetic process;GO:0050789//regulation of biological process;GO:0010558//negative regulation of macrom…	cellular_component;biological_process;molecular_function	[C]cell;organelle;[P]biological regulation;[F]binding;transcription regulator activity;	-2.63716	1.62e-82	4.47e-82	-2.12544	4.1e-68	2.47e-68	-0.511719	0.00198888	0.00930465
BDH1	[P]GO:0008152//metabolic process;GO:0055114//oxidation-reduction process;[C]GO:0005739//mitochondrion;GO:0005743//mitochondrial inner membrane;GO:0005740//mitochondrial envelope;GO:0005622//intracellular;GO:0031967//organelle envelope;GO:0044428//nuclear part;GO:0044422//organelle part;GO:0044429//mitochondrial part;GO:0031966//mitochondrial membrane;GO:0016020//membrane;GO:0043233//organelle lum…	biological_process;molecular_function;cellular_component	[C]organelle;membrane-enclosed lumen;membrane;cell;organelle part;[P]metabolic process;[F]catalytic activity;	1.24647	0	0	1.16506	0	0	0.0814028	6.71e-38	1.24e-37
BDKRB2	[P]GO:1902253//regulation of intrinsic apoptotic signaling pathway by p53 class mediator;GO:0071715//icosanoid transport;GO:0010563//negative regulation of phosphorus metabolic process;GO:0001933//negative regulation of protein phosphorylation;GO:0007186//G-protein coupled receptor signaling pathway;GO:0032269//negative regulation of cellular protein metabolic process;GO:0050880//regulation of bl…	molecular_function;cellular_component;biological_process	[C]cell;membrane;membrane part;organelle;[P]signaling;cellular process;biological regulation;multicellular organismal process;localization;response to stimulus;[F]signal transducer activity;molecular transducer activity;binding;	-1.76691	2.64e-163	3.99e-163	-1.69054	2.95e-163	8.19e-164	-0.076376	0.0644407	0.375615
BGI_novel_G000394	[C]GO:0044424//intracellular part;GO:0044464//cell part;GO:0005622//intracellular;GO:0005623//cell;GO:0005737//cytoplasm;[F]GO:0003676//nucleic acid binding;GO:0001882//nucleoside binding;GO:0032549//ribonucleoside binding;GO:0005488//binding;GO:0003824//catalytic activity;GO:0097159//organic cyclic compound binding;GO:0016787//hydrolase activity;GO:0017111//nucleoside-triphosphatase activity;GO:…	cellular_component;molecular_function	[C]cell;[F]catalytic activity;binding;	5.40071	4.09e-07	3.19e-06	5.99335	1.48e-09	3.2e-09	-0.592633	0.0267935	0.144945
BHLHE22	[P]GO:0031323//regulation of cellular metabolic process;GO:0022008//neurogenesis;GO:0019219//regulation of nucleobase-containing compound metabolic process;GO:0080090//regulation of primary metabolic process;GO:0010556//regulation of macromolecule biosynthetic process;GO:0050789//regulation of biological process;GO:0006357//regulation of transcription from RNA polymerase II promoter;GO:0050794//r…	cellular_component;molecular_function;biological_process	[C]organelle;cell;[P]developmental process;multicellular organismal process;biological regulation;cellular process;[F]binding;transcription regulator activity;	-5.44201	8.88e-08	6.78e-07	-2.31408	6.11e-05	0.000173889	-3.12793	0.0105253	0.0536146
BMPR1B	[P]GO:0070848//response to growth factor;GO:0071495//cellular response to endogenous stimulus;GO:0007178//transmembrane receptor protein serine/threonine kinase signaling pathway;GO:0045944//positive regulation of transcription from RNA polymerase II promoter;GO:0002062//chondrocyte differentiation;GO:0007154//cell communication;GO:0043068//positive regulation of programmed cell death;GO:0035107/…	molecular_function;biological_process;cellular_component	[C]membrane;membrane part;[P]reproductive process;response to stimulus;metabolic process;cellular process;cellular component organization or biogenesis;rhythmic process;developmental process;multicellular organismal process;locomotion;reproduction;multi-organism process;cell aggregation;signaling;growth;biological regulation;[F]signal transducer activity;binding;molecular transducer activity;cata…	-2.62905	7.72e-114	1.64e-113	-1.60765	3.2e-65	1.99e-65	-1.02139	5.82e-12	1.81e-11
BOC	[P]GO:0007165//signal transduction;GO:0007411//axon guidance;GO:0048667//cell morphogenesis involved in neuron differentiation;GO:0045663//positive regulation of myoblast differentiation;GO:0048812//neuron projection morphogenesis;GO:0050789//regulation of biological process;GO:0023052//signaling;GO:0065007//biological regulation;GO:0048858//cell projection morphogenesis;GO:1903599//positive regu…	cellular_component;biological_process	[C]membrane;membrane part;cell;[P]signaling;biological regulation;developmental process;cellular component organization or biogenesis;response to stimulus;locomotion;multicellular organismal process;cellular process;	-1.84284	0	0	-1.08802	0	0	-0.754817	4.01e-78	4.39e-78
C1QTNF9	[C]GO:0032991//macromolecular complex;GO:0005581//collagen trimer;GO:0005576//extracellular region;GO:0043234//protein complex;	cellular_component	[C]macromolecular complex;extracellular region;	-1.69659	7.98e-08	6.09e-07	-1.74619	6.07e-08	1.43e-07	0.049606	0.141673	0.913371
C27H8orf4	[P]GO:0048583//regulation of response to stimulus;GO:0009266//response to temperature stimulus;GO:0051223//regulation of protein transport;GO:0046822//regulation of nucleocytoplasmic transport;GO:1904951//positive regulation of establishment of protein localization;GO:0023057//negative regulation of signaling;GO:0033554//cellular response to stress;GO:0019222//regulation of metabolic process;GO:0…	biological_process;molecular_function;cellular_component	[C]organelle;membrane-enclosed lumen;organelle part;cell;[P]biological regulation;immune system process;cellular process;response to stimulus;[F]binding;	-2.21828	1.05e-141	1.84e-141	-1.9512	5.38e-128	1.84e-128	-0.267081	0.00575349	0.0281968
C28H10orf10	[C]GO:0005623//cell;GO:0005739//mitochondrion;GO:0043227//membrane-bounded organelle;GO:0043229//intracellular organelle;GO:0044464//cell part;GO:0044444//cytoplasmic part;GO:0005737//cytoplasm;GO:0043226//organelle;GO:0043231//intracellular membrane-bounded organelle;GO:0005622//intracellular;GO:0044424//intracellular part;	cellular_component	[C]organelle;cell;	-1.01658	8.6e-29	4.36e-28	-1.24653	8.49e-41	7.62e-41	0.229953	0.00860755	0.043227
C2CD4B	[P]GO:0099537//trans-synaptic signaling;GO:1903305//regulation of regulated secretory pathway;GO:0006810//transport;GO:1903530//regulation of secretion by cell;GO:0051656//establishment of organelle localization;GO:0051049//regulation of transport;GO:0017156//calcium ion regulated exocytosis;GO:0099643//signal release from synapse;GO:0061024//membrane organization;GO:0099003//vesicle-mediated tra…	biological_process;molecular_function;cellular_component	[C]membrane;cell;organelle;[P]localization;biological regulation;cellular process;signaling;cellular component organization or biogenesis;[F]binding;	-3.30092	2.51e-21	1.43e-20	-2.42453	1.29e-16	2.09e-16	-0.876393	0.0192653	0.101626
CA3	[P]GO:0044237//cellular metabolic process;GO:0009987//cellular process;GO:0044281//small molecule metabolic process;GO:0006730//one-carbon metabolic process;GO:0008152//metabolic process;[C]GO:0005737//cytoplasm;GO:0005622//intracellular;GO:0044424//intracellular part;GO:0044444//cytoplasmic part;GO:0005829//cytosol;GO:0044464//cell part;GO:0005623//cell;[F]GO:0016835//carbon-oxygen lyase activit…	molecular_function;cellular_component;biological_process	[C]cell;[P]metabolic process;cellular process;[F]catalytic activity;binding;	-3.09732	0	0	-4.21089	0	0	1.11358	3.33e-39	6.01e-39
CACNG1	[P]GO:0098655//cation transmembrane transport;GO:0098660//inorganic ion transmembrane transport;GO:0065007//biological regulation;GO:0055085//transmembrane transport;GO:0034765//regulation of ion transmembrane transport;GO:0050789//regulation of biological process;GO:0043269//regulation of ion transport;GO:0032879//regulation of localization;GO:0006810//transport;GO:0070838//divalent metal ion tr…	molecular_function;cellular_component;biological_process	[C]macromolecular complex;cell;membrane part;membrane;[P]biological regulation;localization;[F]transporter activity;	2.85915	7.37e-18	4.45e-17	2.09579	1.09e-08	2.46e-08	0.763362	0.000261514	0.00113317
CADM2	[P]GO:0008037//cell recognition;GO:0009987//cellular process;GO:0034330//cell junction organization;GO:0045216//cell-cell junction organization;GO:0016043//cellular component organization;GO:0007157//heterophilic cell-cell adhesion via plasma membrane cell adhesion molecules;GO:0007155//cell adhesion;GO:0071840//cellular component organization or biogenesis;GO:0098609//cell-cell adhesion;GO:00343…	cellular_component;molecular_function;biological_process	[C]membrane part;synapse;membrane;cell junction;cell;[P]cellular process;biological adhesion;cellular component organization or biogenesis;[F]binding;molecular transducer activity;	-2.57952	7.34e-07	5.79e-06	-6.09544	8.09e-10	1.73e-09	3.51592	0.00608928	0.0300577
CALCRL	[P]GO:0048660//regulation of smooth muscle cell proliferation;GO:0048514//blood vessel morphogenesis;GO:0048856//anatomical structure development;GO:0009893//positive regulation of metabolic process;GO:0070838//divalent metal ion transport;GO:0006812//cation transport;GO:0043170//macromolecule metabolic process;GO:0031323//regulation of cellular metabolic process;GO:0048661//positive regulation o…	cellular_component;biological_process;molecular_function	[C]membrane part;membrane;cell;macromolecular complex;organelle;[P]developmental process;biological regulation;cellular process;multicellular organismal process;localization;response to stimulus;metabolic process;signaling;[F]transporter activity;molecular transducer activity;signal transducer activity;binding;	-1.89983	3.37e-85	9.06e-85	-1.10052	5.37e-41	4.8e-41	-0.799309	2.45e-12	7.54e-12
CAMK1D	[P]GO:2000145//regulation of cell motility;GO:0006468//protein phosphorylation;GO:0051240//positive regulation of multicellular organismal process;GO:1903506//regulation of nucleic acid-templated transcription;GO:0050896//response to stimulus;GO:0060255//regulation of macromolecule metabolic process;GO:2000026//regulation of multicellular organismal development;GO:0002690//positive regulation of …	molecular_function;cellular_component;biological_process	[C]cell;organelle;[P]metabolic process;response to stimulus;developmental process;biological regulation;multicellular organismal process;cellular process;[F]catalytic activity;binding;	-1.65352	8.74e-23	4.85e-22	-1.08421	2.87e-13	5.22e-13	-0.569304	0.0011887	0.00544111
CC2D2A	[P]GO:0072175//epithelial tube formation;GO:0007010//cytoskeleton organization;GO:0030031//cell projection assembly;GO:0021915//neural tube development;GO:0048731//system development;GO:0050896//response to stimulus;GO:0009888//tissue development;GO:0009653//anatomical structure morphogenesis;GO:0060606//tube closure;GO:0035239//tube morphogenesis;GO:0044458//motile cilium assembly;GO:0043009//ch…	cellular_component;biological_process	[C]organelle part;cell;organelle;macromolecular complex;[P]multicellular organismal process;signaling;biological regulation;cellular component organization or biogenesis;developmental process;cellular process;response to stimulus;	-3.41369	3.33e-65	1.09e-64	-1.99101	3.51e-39	3.24e-39	-1.42268	1.16e-07	4.2e-07
CCDC129	[F]GO:0005515//protein binding;GO:0005488//binding;GO:0005102//receptor binding;	molecular_function	[F]binding;	-6.63841	1.4e-14	8.96e-14	-6.83241	1e-14	1.73e-14	NA	NA	NA
CCDC80	[P]GO:0043062//extracellular structure organization;GO:0030198//extracellular matrix organization;GO:0051674//localization of cell;GO:0016043//cellular component organization;GO:0048514//blood vessel morphogenesis;GO:0009987//cellular process;GO:0009653//anatomical structure morphogenesis;GO:0010811//positive regulation of cell-substrate adhesion;GO:0006928//movement of cell or subcellular compon…	biological_process;cellular_component;molecular_function	[C]extracellular region;[P]developmental process;cellular process;cellular component organization or biogenesis;localization;biological regulation;multicellular organismal process;locomotion;[F]binding;	-1.52207	0	0	-1.3804	1.41e-288	2.24e-289	-0.141664	0.00112303	0.00513076
CCL16	[P]GO:0006928//movement of cell or subcellular component;GO:0070887//cellular response to chemical stimulus;GO:0051674//localization of cell;GO:0006935//chemotaxis;GO:0051179//localization;GO:0042221//response to chemical;GO:0051716//cellular response to stimulus;GO:0016477//cell migration;GO:0040011//locomotion;GO:0048870//cell motility;GO:0050918//positive chemotaxis;GO:0002376//immune system p…	cellular_component;molecular_function;biological_process	[C]extracellular region;[P]locomotion;immune system process;response to stimulus;cellular process;localization;[F]binding;molecular function regulator;	-3.24937	6.1e-06	4.97e-05	-1.8584	0.000729967	0.00227362	-1.39097	0.0368652	0.203971
CCL26	[P]GO:0010638//positive regulation of organelle organization;GO:0043547//positive regulation of GTPase activity;GO:0008064//regulation of actin polymerization or depolymerization;GO:0030833//regulation of actin filament polymerization;GO:0006935//chemotaxis;GO:0032273//positive regulation of protein polymerization;GO:0042221//response to chemical;GO:0051495//positive regulation of cytoskeleton or…	cellular_component;molecular_function;biological_process	[C]extracellular region;[P]cellular component organization or biogenesis;locomotion;biological regulation;response to stimulus;localization;cellular process;immune system process;[F]molecular function regulator;binding;	-1.90768	7.75e-08	5.91e-07	-2.7391	6.85e-11	1.38e-10	0.831426	0.0314278	0.171676
CCM2L	[P]GO:0044092//negative regulation of molecular function;GO:0001819//positive regulation of cytokine production;GO:0055008//cardiac muscle tissue morphogenesis;GO:0061061//muscle structure development;GO:0048513//animal organ development;GO:0001817//regulation of cytokine production;GO:0060537//muscle tissue development;GO:0006950//response to stress;GO:0048731//system development;GO:0032091//neg…	biological_process	[P]multicellular organismal process;developmental process;response to stimulus;growth;biological regulation;	-1.81449	2.68e-46	1.08e-45	-1.67986	7.65e-44	6.5e-44	-0.134627	0.0724302	0.427048
CCR8	[P]GO:0098771//inorganic ion homeostasis;GO:0071345//cellular response to cytokine stimulus;GO:0006935//chemotaxis;GO:0006874//cellular calcium ion homeostasis;GO:0051480//regulation of cytosolic calcium ion concentration;GO:0050896//response to stimulus;GO:0007165//signal transduction;GO:0065007//biological regulation;GO:0042221//response to chemical;GO:0009987//cellular process;GO:0023052//sign…	cellular_component;molecular_function;biological_process	[C]membrane part;cell;membrane;[P]response to stimulus;signaling;locomotion;biological regulation;immune system process;cellular process;[F]molecular transducer activity;signal transducer activity;	-5.90145	7.58e-10	5.44e-09	-6.09544	8.09e-10	1.73e-09	NA	NA	NA
CD200	[P]GO:0048583//regulation of response to stimulus;GO:0050865//regulation of cell activation;GO:0043030//regulation of macrophage activation;GO:0043031//negative regulation of macrophage activation;GO:0048523//negative regulation of cellular process;GO:0002683//negative regulation of immune system process;GO:0050776//regulation of immune response;GO:0048519//negative regulation of biological proce…	biological_process;cellular_component	[C]membrane;membrane part;[P]biological regulation;	-2.24038	4.03e-30	2.01e-29	-2.0753	1.13e-28	1.3e-28	-0.165085	0.092411	0.558769
CD36	[P]GO:0051716//cellular response to stimulus;GO:0050794//regulation of cellular process;GO:0023052//signaling;GO:0050896//response to stimulus;GO:0002376//immune system process;GO:0050789//regulation of biological process;GO:0007166//cell surface receptor signaling pathway;GO:0065007//biological regulation;GO:0006955//immune response;GO:0009987//cellular process;GO:0007165//signal transduction;GO…	biological_process;cellular_component	[C]membrane part;membrane;[P]response to stimulus;signaling;cellular process;biological regulation;immune system process;	-2.33201	7.84e-59	2.74e-58	-1.7484	2.93e-43	2.52e-43	-0.583612	0.000599438	0.00267149
CD93	[P]GO:1901524//regulation of mitophagy;GO:0050789//regulation of biological process;GO:0044237//cellular metabolic process;GO:0009607//response to biotic stimulus;GO:0010508//positive regulation of autophagy;GO:0050896//response to stimulus;GO:0098780//response to mitochondrial depolarisation;GO:0002831//regulation of response to biotic stimulus;GO:0031323//regulation of cellular metabolic proces…	cellular_component;biological_process;molecular_function	[C]membrane part;membrane;cell;[P]cellular process;biological regulation;response to stimulus;multi-organism process;metabolic process;[F]binding;	-1.30642	2.95e-191	3.78e-191	-1.41309	3.95e-229	7.84e-230	0.106665	0.0111754	0.0570947
CDC42EP3	[P]GO:0008360//regulation of cell shape;GO:0043087//regulation of GTPase activity;GO:0051128//regulation of cellular component organization;GO:0016043//cellular component organization;GO:0110053//regulation of actin filament organization;GO:0007264//small GTPase mediated signal transduction;GO:0051130//positive regulation of cellular component organization;GO:0031334//positive regulation of prote…	biological_process;molecular_function;cellular_component	[C]membrane;cell;organelle;[P]biological regulation;signaling;response to stimulus;cellular component organization or biogenesis;cellular process;[F]binding;molecular function regulator;	-1.39505	7.01e-91	1.8e-90	-1.43112	6.96e-100	3.03e-100	0.0360645	0.109969	0.681273
CDH11	[P]GO:0120039//plasma membrane bounded cell projection morphogenesis;GO:0032501//multicellular organismal process;GO:0098742//cell-cell adhesion via plasma-membrane adhesion molecules;GO:0021952//central nervous system projection neuron axonogenesis;GO:0032990//cell part morphogenesis;GO:0048666//neuron development;GO:0021955//central nervous system neuron axonogenesis;GO:0031175//neuron projecti…	biological_process;cellular_component;molecular_function	[C]membrane part;cell;membrane;extracellular region;organelle;[P]biological adhesion;developmental process;cellular process;multicellular organismal process;cellular component organization or biogenesis;[F]binding;	-1.95886	1.79e-195	2.25e-195	-1.11761	1.1e-91	5.17e-92	-0.84125	7.78e-27	1.74e-26
CDH13	[P]GO:0050926//regulation of positive chemotaxis;GO:0031326//regulation of cellular biosynthetic process;GO:0072359//circulatory system development;GO:0120036//plasma membrane bounded cell projection organization;GO:1902531//regulation of intracellular signal transduction;GO:0048856//anatomical structure development;GO:0051270//regulation of cellular component movement;GO:1902680//positive regula…	biological_process;molecular_function;cellular_component	[C]membrane;extracellular region;cell;cell junction;organelle;membrane part;[P]response to stimulus;locomotion;multicellular organismal process;biological regulation;cellular component organization or biogenesis;signaling;cell proliferation;developmental process;biological adhesion;cellular process;localization;[F]binding;	-1.4053	9.49e-267	8.69e-267	-1.08974	3.51e-191	8.34e-192	-0.315564	1.84e-11	5.81e-11
CDH5	[P]GO:0023052//signaling;GO:0048856//anatomical structure development;GO:0016043//cellular component organization;GO:0050789//regulation of biological process;GO:2000114//regulation of establishment of cell polarity;GO:0072359//circulatory system development;GO:0007179//transforming growth factor beta receptor signaling pathway;GO:0022610//biological adhesion;GO:0065007//biological regulation;GO:…	molecular_function;biological_process;cellular_component	[C]membrane;cell junction;membrane part;cell;[P]cellular component organization or biogenesis;response to stimulus;cellular process;developmental process;biological adhesion;signaling;multicellular organismal process;biological regulation;[F]binding;	-1.48891	2.67e-142	4.66e-142	-1.26105	9.93e-118	3.67e-118	-0.22786	0.000371671	0.00162983
CDH6	[P]GO:0009987//cellular process;GO:0007155//cell adhesion;GO:0098609//cell-cell adhesion;GO:0050896//response to stimulus;GO:0065007//biological regulation;GO:0098742//cell-cell adhesion via plasma-membrane adhesion molecules;GO:0022610//biological adhesion;GO:0051716//cellular response to stimulus;GO:0007166//cell surface receptor signaling pathway;GO:0007165//signal transduction;GO:0050789//reg…	biological_process;cellular_component;molecular_function	[C]extracellular region;membrane;membrane part;cell;organelle;[P]biological adhesion;response to stimulus;biological regulation;cellular process;signaling;[F]binding;	-2.15797	2.15e-47	8.51e-47	-1.59772	8.64e-34	8.84e-34	-0.560248	0.000951019	0.00431468
CDON	[P]GO:0023051//regulation of signaling;GO:0048518//positive regulation of biological process;GO:0051056//regulation of small GTPase mediated signal transduction;GO:0048869//cellular developmental process;GO:0007417//central nervous system development;GO:2000177//regulation of neural precursor cell proliferation;GO:0048731//system development;GO:0032502//developmental process;GO:0016202//regulatio…	cellular_component;biological_process	[C]membrane part;membrane;cell;[P]developmental process;multicellular organismal process;cellular process;response to stimulus;biological regulation;signaling;	-2.22051	1.66e-134	3.04e-134	-2.07481	2.88e-131	9.59e-132	-0.145696	0.0451238	0.254325
CDR2	[C]GO:0005737//cytoplasm;GO:0005622//intracellular;GO:0044424//intracellular part;GO:0044464//cell part;GO:0005623//cell;	cellular_component	[C]cell;	-2.14115	1.69e-47	6.68e-47	-1.23674	7.54e-24	9.8e-24	-0.904408	2.04e-07	7.45e-07
CFAP70	[C]GO:0005615//extracellular space;GO:0043226//organelle;GO:0043227//membrane-bounded organelle;GO:0005576//extracellular region;GO:0044421//extracellular region part;GO:0043230//extracellular organelle;GO:0031982//vesicle;GO:1903561//extracellular vesicle;GO:0070062//extracellular exosome;	cellular_component	[C]extracellular region;organelle;	-2.75429	3.44e-24	1.86e-23	-1.29294	2.14e-10	4.43e-10	-1.46136	4.95e-06	1.94e-05
CFI	[P]GO:0006898//receptor-mediated endocytosis;GO:0071704//organic substance metabolic process;GO:0019538//protein metabolic process;GO:0006897//endocytosis;GO:0006810//transport;GO:0051234//establishment of localization;GO:0008152//metabolic process;GO:0006807//nitrogen compound metabolic process;GO:0098657//import into cell;GO:1901564//organonitrogen compound metabolic process;GO:0016192//vesicle…	molecular_function;biological_process;cellular_component	[C]membrane;organelle;extracellular region;[P]metabolic process;localization;[F]molecular transducer activity;catalytic activity;	-3.57587	4.53e-17	2.77e-16	-2.76987	2.81e-14	4.93e-14	-0.806004	0.0443448	0.249301
CH25H	[P]GO:1901576//organic substance biosynthetic process;GO:0044255//cellular lipid metabolic process;GO:0055114//oxidation-reduction process;GO:0009058//biosynthetic process;GO:0032787//monocarboxylic acid metabolic process;GO:0006631//fatty acid metabolic process;GO:0044237//cellular metabolic process;GO:0008202//steroid metabolic process;GO:0016053//organic acid biosynthetic process;GO:0006629//l…	molecular_function;biological_process;cellular_component	[C]membrane part;membrane;[P]metabolic process;cellular process;[F]binding;catalytic activity;	-2.22565	1.67e-45	6.8e-45	-1.81505	4.48e-37	4.31e-37	-0.410595	0.0109611	0.055939
CHD3	[P]GO:0031323//regulation of cellular metabolic process;GO:0019219//regulation of nucleobase-containing compound metabolic process;GO:0022402//cell cycle process;GO:0060255//regulation of macromolecule metabolic process;GO:0016043//cellular component organization;GO:0007010//cytoskeleton organization;GO:0006996//organelle organization;GO:0009889//regulation of biosynthetic process;GO:0010468//reg…	molecular_function;biological_process;cellular_component	[C]macromolecular complex;organelle part;membrane-enclosed lumen;organelle;cell;[P]biological regulation;cellular process;cellular component organization or biogenesis;[F]binding;catalytic activity;	-1.53216	0	0	-1.50696	0	0	-0.0251976	0.0596444	0.344483
CHODL	[P]GO:0065007//biological regulation;GO:0051239//regulation of multicellular organismal process;GO:0051128//regulation of cellular component organization;GO:0048869//cellular developmental process;GO:0050767//regulation of neurogenesis;GO:0120035//regulation of plasma membrane bounded cell projection organization;GO:0048731//system development;GO:0030154//cell differentiation;GO:0045664//regulati…	cellular_component;biological_process	[C]membrane;membrane part;cell;[P]multicellular organismal process;biological regulation;cellular process;developmental process;	-3.00001	7.45e-11	5.2e-10	-1.45704	1.69e-05	4.6e-05	-1.54297	0.00258225	0.012216
CHST15	[P]GO:0071704//organic substance metabolic process;GO:0005975//carbohydrate metabolic process;GO:1901576//organic substance biosynthetic process;GO:0016051//carbohydrate biosynthetic process;GO:0044283//small molecule biosynthetic process;GO:0009058//biosynthetic process;GO:0008152//metabolic process;GO:0019318//hexose metabolic process;GO:0046364//monosaccharide biosynthetic process;GO:0044281//…	biological_process;molecular_function;cellular_component	[C]membrane part;membrane;[P]metabolic process;[F]binding;catalytic activity;	-1.20602	9.18e-104	2.12e-103	-1.79731	2.24e-197	5.12e-198	0.591289	1.78e-15	5.03e-15
CLCN4	[P]GO:0098660//inorganic ion transmembrane transport;GO:0006821//chloride transport;GO:0098656//anion transmembrane transport;GO:0043269//regulation of ion transport;GO:0050789//regulation of biological process;GO:0051179//localization;GO:0006820//anion transport;GO:0044070//regulation of anion transport;GO:0006810//transport;GO:0034765//regulation of ion transmembrane transport;GO:0055085//trans…	biological_process;molecular_function;cellular_component	[C]membrane;membrane part;[P]biological regulation;localization;[F]transporter activity;	-2.43696	5.71e-111	1.24e-110	-2.33962	3.1e-112	1.2e-112	-0.0973439	0.0909094	0.547998
CLDN11	[P]GO:0007272//ensheathment of neurons;GO:0009987//cellular process;GO:0048609//multicellular organismal reproductive process;GO:0032502//developmental process;GO:0051704//multi-organism process;GO:0032501//multicellular organismal process;GO:0022610//biological adhesion;GO:0007283//spermatogenesis;GO:0000003//reproduction;GO:0048856//anatomical structure development;GO:0022414//reproductive proc…	biological_process;cellular_component;molecular_function	[C]organelle;extracellular region;cell;cell junction;membrane part;membrane;[P]cellular process;developmental process;multicellular organismal process;biological adhesion;multi-organism process;reproductive process;reproduction;[F]structural molecule activity;	-2.28332	1.36e-12	9.09e-12	-1.77687	9.84e-10	2.11e-09	-0.506444	0.0463248	0.261739
CLEC14A	[C]GO:0016020//membrane;GO:0044421//extracellular region part;GO:0043226//organelle;GO:0044425//membrane part;GO:1903561//extracellular vesicle;GO:0005576//extracellular region;GO:0005615//extracellular space;GO:0070062//extracellular exosome;GO:0016021//integral component of membrane;GO:0043230//extracellular organelle;GO:0031982//vesicle;GO:0031224//intrinsic component of membrane;GO:0043227//m…	molecular_function;cellular_component	[C]organelle;membrane part;extracellular region;membrane;[F]binding;	-1.31612	4.96e-57	1.77e-56	-1.66522	2.42e-84	1.23e-84	0.349093	0.000340082	0.0014878
CLIP2	[C]GO:0005623//cell;GO:0043228//non-membrane-bounded organelle;GO:0044446//intracellular organelle part;GO:1990752//microtubule end;GO:0099081//supramolecular polymer;GO:0044464//cell part;GO:0044424//intracellular part;GO:0005881//cytoplasmic microtubule;GO:0005737//cytoplasm;GO:0005856//cytoskeleton;GO:0099513//polymeric cytoskeletal fiber;GO:0099512//supramolecular fiber;GO:0044444//cytoplasmi…	cellular_component;molecular_function	[C]organelle part;supramolecular complex;organelle;cell;[F]binding;	-1.14775	7.57e-56	2.73e-55	-1.1715	1.15e-60	7.53e-61	0.0237471	0.125303	0.789461
CNN3	[P]GO:0030036//actin cytoskeleton organization;GO:0009987//cellular process;GO:0032502//developmental process;GO:0030855//epithelial cell differentiation;GO:0048869//cellular developmental process;GO:0030154//cell differentiation;GO:0060429//epithelium development;GO:0048856//anatomical structure development;GO:0071840//cellular component organization or biogenesis;GO:0030029//actin filament-base…	cellular_component;molecular_function;biological_process	[C]cell junction;organelle;cell;[P]cellular component organization or biogenesis;cellular process;developmental process;[F]binding;	-1.50123	0	0	-1.03063	0	0	-0.470602	8.14e-41	1.43e-40
CNTN4	[P]GO:0007155//cell adhesion;GO:0045664//regulation of neuron differentiation;GO:0051961//negative regulation of nervous system development;GO:0006935//chemotaxis;GO:0061564//axon development;GO:0000904//cell morphogenesis involved in differentiation;GO:0050794//regulation of cellular process;GO:0040011//locomotion;GO:0007409//axonogenesis;GO:0120036//plasma membrane bounded cell projection organ…	biological_process	[P]biological regulation;locomotion;cellular process;developmental process;cellular component organization or biogenesis;response to stimulus;biological adhesion;multicellular organismal process;	-5.85705	1.28e-09	9.2e-09	-2.72912	7.83e-07	1.96e-06	-3.12793	0.0105253	0.0536146
COL15A1	[P]GO:0007155//cell adhesion;GO:0022610//biological adhesion;[C]GO:0032991//macromolecular complex;GO:0005615//extracellular space;GO:0005581//collagen trimer;GO:0043226//organelle;GO:0070062//extracellular exosome;GO:1903561//extracellular vesicle;GO:0031012//extracellular matrix;GO:0044421//extracellular region part;GO:0031982//vesicle;GO:0005604//basement membrane;GO:0043230//extracellular org…	biological_process;molecular_function;cellular_component	[C]macromolecular complex;extracellular region;organelle;[P]biological adhesion;[F]structural molecule activity;	-1.75874	0	0	-1.96859	0	0	0.209845	1.28e-05	5.11e-05
COL26A1	[P]GO:0010810//regulation of cell-substrate adhesion;GO:0065007//biological regulation;GO:0050789//regulation of biological process;GO:0010811//positive regulation of cell-substrate adhesion;GO:0045785//positive regulation of cell adhesion;GO:0048518//positive regulation of biological process;GO:0030155//regulation of cell adhesion;[C]GO:0005622//intracellular;GO:0043229//intracellular organelle;…	biological_process;cellular_component	[C]cell;organelle;extracellular region;[P]biological regulation;	-1.29325	5.32e-50	2.05e-49	-1.8312	4.06e-86	2.02e-86	0.53795	1.64e-06	6.25e-06
COL7A1	[P]GO:0051171//regulation of nitrogen compound metabolic process;GO:0052548//regulation of endopeptidase activity;GO:0050794//regulation of cellular process;GO:0032268//regulation of cellular protein metabolic process;GO:0019222//regulation of metabolic process;GO:0007492//endoderm development;GO:0001704//formation of primary germ layer;GO:0030162//regulation of proteolysis;GO:0032502//developmen…	molecular_function;biological_process;cellular_component	[C]extracellular region;[P]developmental process;biological regulation;multicellular organismal process;cellular process;[F]binding;molecular function regulator;	-1.82456	0	0	-1.62348	0	0	-0.201076	2.55e-20	6.49e-20
CORO2B	[P]GO:0007010//cytoskeleton organization;GO:0030029//actin filament-based process;GO:0016043//cellular component organization;GO:0030036//actin cytoskeleton organization;GO:0009987//cellular process;GO:0006996//organelle organization;GO:0071840//cellular component organization or biogenesis;[C]GO:0016020//membrane;[F]GO:0044877//macromolecular complex binding;GO:0032403//protein complex binding;G…	molecular_function;biological_process;cellular_component	[C]membrane;[P]cellular process;cellular component organization or biogenesis;[F]binding;	-1.7772	2.03e-23	1.11e-22	-1.58417	6.95e-21	9.85e-21	-0.193027	0.0705445	0.414164
CRACR2A	[P]GO:0009987//cellular process;GO:0051716//cellular response to stimulus;GO:1901341//positive regulation of store-operated calcium channel activity;GO:0034767//positive regulation of ion transmembrane transport;GO:0050896//response to stimulus;GO:0007264//small GTPase mediated signal transduction;GO:0030001//metal ion transport;GO:1901019//regulation of calcium ion transmembrane transporter acti…	molecular_function;biological_process;cellular_component	[C]organelle;organelle part;membrane-enclosed lumen;membrane;cell;[P]response to stimulus;localization;cellular process;signaling;biological regulation;[F]binding;	-2.35455	3.32e-14	2.14e-13	-1.72912	2.57e-10	5.33e-10	-0.625432	0.0267582	0.144733
CSRP2	[P]GO:0061061//muscle structure development;GO:0032501//multicellular organismal process;GO:0009987//cellular process;GO:0030154//cell differentiation;GO:0048856//anatomical structure development;GO:0045445//myoblast differentiation;GO:0048869//cellular developmental process;GO:0007275//multicellular organism development;GO:0032502//developmental process;[C]GO:0005623//cell;GO:0043226//organelle;…	cellular_component;molecular_function;biological_process	[C]organelle;cell junction;cell;[P]multicellular organismal process;cellular process;developmental process;[F]binding;	1.47577	0	0	1.30191	0	0	0.173867	2.12e-59	2.9e-59
CTSH	[P]GO:0009719//response to endogenous stimulus;GO:0010467//gene expression;GO:0006518//peptide metabolic process;GO:0030323//respiratory tube development;GO:0023051//regulation of signaling;GO:0030163//protein catabolic process;GO:0044260//cellular macromolecule metabolic process;GO:0006793//phosphorus metabolic process;GO:0048518//positive regulation of biological process;GO:0010952//positive re…	cellular_component;biological_process;molecular_function	[C]organelle;extracellular region;cell;[P]response to stimulus;biological regulation;immune system process;metabolic process;cellular process;signaling;cell killing;multicellular organismal process;developmental process;[F]molecular function regulator;molecular transducer activity;signal transducer activity;binding;catalytic activity;	-1.36038	4.14e-36	1.91e-35	-1.40798	1.19e-39	1.09e-39	0.0476064	0.117024	0.73093
CXCR2	[P]GO:0007165//signal transduction;GO:0050789//regulation of biological process;GO:0070098//chemokine-mediated signaling pathway;GO:0009605//response to external stimulus;GO:0010033//response to organic substance;GO:0006935//chemotaxis;GO:0051716//cellular response to stimulus;GO:0040011//locomotion;GO:0019221//cytokine-mediated signaling pathway;GO:0034097//response to cytokine;GO:0007154//cell …	biological_process;molecular_function;cellular_component	[C]membrane;membrane part;cell;[P]locomotion;response to stimulus;biological regulation;signaling;cellular process;[F]molecular transducer activity;binding;signal transducer activity;	-2.10109	8.88e-97	2.17e-96	-1.81219	1.3e-84	6.57e-85	-0.288905	0.00697213	0.0346649
CXHXorf36	[P]GO:0050794//regulation of cellular process;GO:0065007//biological regulation;GO:0048583//regulation of response to stimulus;GO:0023051//regulation of signaling;GO:0010646//regulation of cell communication;GO:0050789//regulation of biological process;GO:0009966//regulation of signal transduction;[C]GO:0005576//extracellular region;	cellular_component;biological_process	[C]extracellular region;[P]biological regulation;	-1.99221	6.72e-27	3.5e-26	-1.61852	1.76e-21	2.46e-21	-0.373689	0.0242293	0.130024
CYTH3	[P]GO:0045785//positive regulation of cell adhesion;GO:0010646//regulation of cell communication;GO:0050789//regulation of biological process;GO:0030155//regulation of cell adhesion;GO:0051179//localization;GO:0009987//cellular process;GO:0043085//positive regulation of catalytic activity;GO:0030010//establishment of cell polarity;GO:0048518//positive regulation of biological process;GO:0007163//…	molecular_function;biological_process;cellular_component	[C]cell;membrane part;membrane;[P]cellular process;localization;biological regulation;[F]binding;molecular function regulator;	-1.1179	4.16e-97	1.02e-96	-1.0376	2.59e-91	1.22e-91	-0.0802976	0.0372286	0.206189
DAGLA	[P]GO:0008152//metabolic process;GO:0044237//cellular metabolic process;GO:0032787//monocarboxylic acid metabolic process;GO:0019369//arachidonic acid metabolic process;GO:0050896//response to stimulus;GO:0043436//oxoacid metabolic process;GO:0007405//neuroblast proliferation;GO:0016042//lipid catabolic process;GO:0042136//neurotransmitter biosynthetic process;GO:0099537//trans-synaptic signaling…	molecular_function;biological_process;cellular_component	[C]cell;membrane;membrane part;synapse part;synapse;[P]biological regulation;cell proliferation;multicellular organismal process;developmental process;cellular process;signaling;metabolic process;response to stimulus;[F]catalytic activity;	-1.63863	4.8e-34	2.26e-33	-1.4386	1.07e-29	1.19e-29	-0.200024	0.0440873	0.247713
DBN1	[P]GO:0006996//organelle organization;GO:0007275//multicellular organism development;GO:0048731//system development;GO:0008104//protein localization;GO:0032502//developmental process;GO:0032507//maintenance of protein location in cell;GO:0051641//cellular localization;GO:0048699//generation of neurons;GO:0030036//actin cytoskeleton organization;GO:0007010//cytoskeleton organization;GO:0051651//ma…	cellular_component;biological_process;molecular_function	[C]membrane;organelle;cell;cell junction;[P]developmental process;localization;cellular process;multicellular organismal process;cell proliferation;cellular component organization or biogenesis;biological regulation;[F]binding;	-1.00561	9.37e-105	2.14e-104	-1.30192	6.54e-167	1.78e-167	0.296309	7.25e-08	2.6e-07
DDX4	[F]GO:1901363//heterocyclic compound binding;GO:0016462//pyrophosphatase activity;GO:0008144//drug binding;GO:0004386//helicase activity;GO:1901265//nucleoside phosphate binding;GO:0097159//organic cyclic compound binding;GO:0032555//purine ribonucleotide binding;GO:0017076//purine nucleotide binding;GO:0032553//ribonucleotide binding;GO:0000166//nucleotide binding;GO:0016817//hydrolase activity,…	molecular_function	[F]catalytic activity;binding;	-3.94451	3.8e-09	2.77e-08	-2.33116	2.77e-06	7.19e-06	-1.61336	0.0234793	0.125692
DEGS1	[P]GO:0008610//lipid biosynthetic process;GO:0044255//cellular lipid metabolic process;GO:0016053//organic acid biosynthetic process;GO:0006643//membrane lipid metabolic process;GO:0008152//metabolic process;GO:0044237//cellular metabolic process;GO:0030148//sphingolipid biosynthetic process;GO:0019752//carboxylic acid metabolic process;GO:0006807//nitrogen compound metabolic process;GO:0071704//…	biological_process;molecular_function;cellular_component	[C]organelle;membrane part;membrane;cell;organelle part;[P]metabolic process;cellular process;[F]catalytic activity;	-1.32939	3.36e-119	6.87e-119	-1.09416	1.94e-93	8.97e-94	-0.235228	0.000144188	0.000613842
DEPTOR	[P]GO:0051174//regulation of phosphorus metabolic process;GO:0042326//negative regulation of phosphorylation;GO:0045936//negative regulation of phosphate metabolic process;GO:0048519//negative regulation of biological process;GO:0050789//regulation of biological process;GO:0050794//regulation of cellular process;GO:0023057//negative regulation of signaling;GO:0032268//regulation of cellular prote…	biological_process;cellular_component	[C]cell;[P]cellular component organization or biogenesis;biological regulation;cellular process;	-1.85705	1.88e-23	1.03e-22	-2.12767	1.3e-28	1.49e-28	0.270617	0.0555597	0.318309
DLK2	[P]GO:0048519//negative regulation of biological process;GO:0009968//negative regulation of signal transduction;GO:0048585//negative regulation of response to stimulus;GO:0010648//negative regulation of cell communication;GO:0045598//regulation of fat cell differentiation;GO:0023057//negative regulation of signaling;GO:0050794//regulation of cellular process;GO:0065007//biological regulation;GO:0…	cellular_component;molecular_function;biological_process	[C]extracellular region;organelle;[P]biological regulation;[F]binding;	-1.23843	1.99e-187	2.6e-187	-1.95523	0	0	0.716802	2.83e-34	5.54e-34
DLL4	[P]GO:0007154//cell communication;GO:0010596//negative regulation of endothelial cell migration;GO:0035912//dorsal aorta morphogenesis;GO:0061138//morphogenesis of a branching epithelium;GO:0051241//negative regulation of multicellular organismal process;GO:0090049//regulation of cell migration involved in sprouting angiogenesis;GO:0035909//aorta morphogenesis;GO:0051960//regulation of nervous sy…	molecular_function;cellular_component;biological_process	[C]membrane;membrane part;[P]developmental process;cellular process;immune system process;multicellular organismal process;biological regulation;signaling;response to stimulus;[F]binding;	-1.73905	1.7e-60	5.83e-60	-1.81004	2.94e-67	1.79e-67	0.070985	0.101701	0.622898
DNASE1L3	[P]GO:0006139//nucleobase-containing compound metabolic process;GO:0043170//macromolecule metabolic process;GO:0044265//cellular macromolecule catabolic process;GO:0009987//cellular process;GO:0048468//cell development;GO:0008219//cell death;GO:0097194//execution phase of apoptosis;GO:1901575//organic substance catabolic process;GO:0006915//apoptotic process;GO:0030262//apoptotic nuclear changes;…	biological_process;molecular_function;cellular_component	[C]organelle;cell;[P]cellular component organization or biogenesis;developmental process;cellular process;metabolic process;[F]catalytic activity;	-2.8454	0	0	-2.55036	0	0	-0.295042	0.000793017	0.00356728
DNM3	[P]GO:0016192//vesicle-mediated transport;GO:0006898//receptor-mediated endocytosis;GO:0051234//establishment of localization;GO:0006810//transport;GO:0006897//endocytosis;GO:0098657//import into cell;GO:0072583//clathrin-dependent endocytosis;GO:0051179//localization;[F]GO:0097367//carbohydrate derivative binding;GO:0032553//ribonucleotide binding;GO:0017076//purine nucleotide binding;GO:0032549…	molecular_function;biological_process	[P]localization;[F]binding;catalytic activity;	-1.38757	0.000858551	0.00777816	-2.16653	6.14e-05	0.000174666	0.778958	0.0525893	0.300142
DOCK5	[P]GO:0045932//negative regulation of muscle contraction;GO:0035556//intracellular signal transduction;GO:0065007//biological regulation;GO:0006940//regulation of smooth muscle contraction;GO:0003008//system process;GO:0090066//regulation of anatomical structure size;GO:2000147//positive regulation of cell motility;GO:0040017//positive regulation of locomotion;GO:0030335//positive regulation of c…	biological_process;cellular_component;molecular_function	[C]cell;[P]response to stimulus;cellular process;signaling;biological regulation;multicellular organismal process;[F]molecular function regulator;binding;	-2.28108	2.33e-40	1.01e-39	-1.18229	8.03e-18	1.25e-17	-1.09879	4.89e-08	1.74e-07
DPP4	[P]GO:0050789//regulation of biological process;GO:0002684//positive regulation of immune system process;GO:0033555//multicellular organismal response to stress;GO:0090130//tissue migration;GO:0046718//viral entry into host cell;GO:0050794//regulation of cellular process;GO:0048523//negative regulation of cellular process;GO:0035641//locomotory exploration behavior;GO:0002694//regulation of leuko…	cellular_component;biological_process;molecular_function	[C]membrane;cell junction;cell;organelle part;organelle;extracellular region;membrane part;[P]response to stimulus;cellular process;multi-organism process;metabolic process;multicellular organismal process;behavior;localization;immune system process;biological regulation;locomotion;[F]binding;hijacked molecular function;catalytic activity;	-2.96348	3.35e-110	7.33e-110	-2.95585	1.59e-116	5.94e-117	-0.00763797	0.149127	0.972308
DRAM1	[P]GO:0065007//biological regulation;GO:0031329//regulation of cellular catabolic process;GO:0009894//regulation of catabolic process;GO:0031323//regulation of cellular metabolic process;GO:0050794//regulation of cellular process;GO:0010506//regulation of autophagy;GO:0019222//regulation of metabolic process;GO:0050789//regulation of biological process;[C]GO:0043231//intracellular membrane-bounde…	biological_process;cellular_component	[C]membrane part;membrane;cell;organelle;[P]biological regulation;	-1.99861	4.31e-45	1.76e-44	-1.55411	5.91e-34	6.03e-34	-0.444496	0.00342936	0.0164211
DRC1	[P]GO:0048870//cell motility;GO:0007507//heart development;GO:0007017//microtubule-based process;GO:0051674//localization of cell;GO:0032501//multicellular organismal process;GO:0048513//animal organ development;GO:0009855//determination of bilateral symmetry;GO:0006996//organelle organization;GO:0065003//macromolecular complex assembly;GO:0070925//organelle assembly;GO:0001578//microtubule bundl…	biological_process	[P]locomotion;multicellular organismal process;localization;cellular process;cellular component organization or biogenesis;developmental process;	-3.34248	2.98e-12	2.01e-11	-2.05105	4.46e-08	1.04e-07	-1.29143	0.0129476	0.0668125
DRD1	[P]GO:0050801//ion homeostasis;GO:0006874//cellular calcium ion homeostasis;GO:0006952//defense response;GO:0045184//establishment of protein localization;GO:0010001//glial cell differentiation;GO:0007611//learning or memory;GO:0051704//multi-organism process;GO:0021954//central nervous system neuron development;GO:0030154//cell differentiation;GO:0030334//regulation of cell migration;GO:0006936/…	biological_process;molecular_function;cellular_component	[C]cell;membrane;organelle part;organelle;membrane part;[P]reproductive process;localization;developmental process;signaling;multi-organism process;multicellular organismal process;response to stimulus;reproduction;biological regulation;locomotion;cellular process;behavior;[F]binding;molecular transducer activity;signal transducer activity;	-4.44201	7.6e-05	0.000650747	-3.63601	0.000302674	0.000909413	NA	NA	NA
DSEL	[P]GO:0044260//cellular macromolecule metabolic process;GO:1901564//organonitrogen compound metabolic process;GO:0017144//drug metabolic process;GO:0009100//glycoprotein metabolic process;GO:0019752//carboxylic acid metabolic process;GO:0019538//protein metabolic process;GO:0030203//glycosaminoglycan metabolic process;GO:1903510//mucopolysaccharide metabolic process;GO:0009987//cellular process;G…	cellular_component;biological_process;molecular_function	[C]membrane;membrane part;[P]metabolic process;cellular process;[F]catalytic activity;	-2.04937	2.2e-132	4.1e-132	-1.57247	3.44e-98	1.53e-98	-0.476897	3.15e-06	1.22e-05
DUOX1	[P]GO:0065008//regulation of biological quality;GO:0097237//cellular response to toxic substance;GO:0009058//biosynthetic process;GO:0051716//cellular response to stimulus;GO:1901564//organonitrogen compound metabolic process;GO:0008152//metabolic process;GO:0051186//cofactor metabolic process;GO:0014074//response to purine-containing compound;GO:0048856//anatomical structure development;GO:00650…	cellular_component;biological_process;molecular_function	[C]membrane part;membrane;cell;[P]developmental process;signaling;response to stimulus;biological regulation;cellular process;detoxification;multicellular organismal process;metabolic process;[F]catalytic activity;antioxidant activity;binding;	-2.29917	0	0	-1.52084	0	0	-0.778323	4.56e-56	6.48e-56
ECSCR	[P]GO:1901343//negative regulation of vasculature development;GO:0048519//negative regulation of biological process;GO:0016525//negative regulation of angiogenesis;GO:0051093//negative regulation of developmental process;GO:2000026//regulation of multicellular organismal development;GO:1901342//regulation of vasculature development;GO:0022603//regulation of anatomical structure morphogenesis;GO:0…	biological_process;cellular_component	[C]membrane;cell;membrane part;[P]biological regulation;	-1.7855	6.22e-53	2.32e-52	-1.77989	1.95e-55	1.38e-55	-0.00561313	0.149077	0.971683
EDAR	[P]GO:0022404//molting cycle process;GO:0050794//regulation of cellular process;GO:0019220//regulation of phosphate metabolic process;GO:0009893//positive regulation of metabolic process;GO:0060605//tube lumen cavitation;GO:1902533//positive regulation of intracellular signal transduction;GO:0019222//regulation of metabolic process;GO:0033157//regulation of intracellular protein transport;GO:0051…	biological_process;cellular_component;molecular_function	[C]membrane;cell;membrane part;[P]multicellular organismal process;pigmentation;biological regulation;developmental process;[F]molecular transducer activity;	-1.97161	0	0	-2.01615	0	0	0.0445445	0.0814967	0.486606
EID1	[P]GO:0019222//regulation of metabolic process;GO:0051253//negative regulation of RNA metabolic process;GO:2001141//regulation of RNA biosynthetic process;GO:0010629//negative regulation of gene expression;GO:0032268//regulation of cellular protein metabolic process;GO:0031327//negative regulation of cellular biosynthetic process;GO:0031324//negative regulation of cellular metabolic process;GO:00…	biological_process;cellular_component	[C]organelle;cell;[P]biological regulation;	-1.68029	2.1e-156	3.31e-156	-1.19946	8.29e-101	3.58e-101	-0.480823	1.28e-10	4.17e-10
EIF4E3	[P]GO:1901564//organonitrogen compound metabolic process;GO:0071704//organic substance metabolic process;GO:1901576//organic substance biosynthetic process;GO:0034641//cellular nitrogen compound metabolic process;GO:0044238//primary metabolic process;GO:0006518//peptide metabolic process;GO:0010467//gene expression;GO:0009987//cellular process;GO:0006807//nitrogen compound metabolic process;GO:19…	biological_process;cellular_component;molecular_function	[C]cell;[P]metabolic process;cellular process;[F]binding;	-1.87403	6.19e-65	2.03e-64	-1.37614	1.36e-44	1.14e-44	-0.497882	8.19e-05	0.000342977
ELK3	[P]GO:0010558//negative regulation of macromolecule biosynthetic process;GO:0009892//negative regulation of metabolic process;GO:0050896//response to stimulus;GO:0009890//negative regulation of biosynthetic process;GO:0009891//positive regulation of biosynthetic process;GO:0031327//negative regulation of cellular biosynthetic process;GO:0010468//regulation of gene expression;GO:1903508//positive …	molecular_function;cellular_component;biological_process	[C]membrane-enclosed lumen;organelle part;organelle;cell;[P]multicellular organismal process;biological regulation;response to stimulus;cellular process;developmental process;[F]transcription regulator activity;binding;	-1.98383	5.67e-179	7.84e-179	-1.1329	1.95e-84	9.9e-85	-0.85093	1.49e-24	3.48e-24
ELOVL7	[P]GO:0009058//biosynthetic process;GO:0044255//cellular lipid metabolic process;GO:0044281//small molecule metabolic process;GO:0034626//fatty acid elongation, polyunsaturated fatty acid;GO:0000038//very long-chain fatty acid metabolic process;GO:0046394//carboxylic acid biosynthetic process;GO:0032787//monocarboxylic acid metabolic process;GO:0008610//lipid biosynthetic process;GO:0019367//fatt…	biological_process;molecular_function;cellular_component	[C]membrane;membrane part;cell;organelle part;organelle;[P]metabolic process;cellular process;[F]catalytic activity;	-2.96926	1.39e-25	7.35e-25	-1.63601	8.38e-14	1.49e-13	-1.33325	0.000104451	0.00044044
ENPP2	[P]GO:0019220//regulation of phosphate metabolic process;GO:0090305//nucleic acid phosphodiester bond hydrolysis;GO:0030334//regulation of cell migration;GO:0050793//regulation of developmental process;GO:0051240//positive regulation of multicellular organismal process;GO:0045765//regulation of angiogenesis;GO:0046483//heterocycle metabolic process;GO:2000392//regulation of lamellipodium morphoge…	molecular_function;cellular_component;biological_process	[C]membrane;membrane part;extracellular region;[P]metabolic process;cellular process;localization;response to stimulus;immune system process;biological regulation;locomotion;[F]catalytic activity;molecular transducer activity;binding;	-2.81841	0	0	-2.07408	0	0	-0.744327	2.12e-20	5.38e-20
EPHB2	[P]GO:0007420//brain development;GO:0050769//positive regulation of neurogenesis;GO:0048568//embryonic organ development;GO:0030900//forebrain development;GO:0001654//eye development;GO:0051961//negative regulation of nervous system development;GO:0048731//system development;GO:0010720//positive regulation of cell development;GO:0045597//positive regulation of cell differentiation;GO:0009987//cel…	molecular_function;biological_process;cellular_component	[C]membrane;cell;membrane part;extracellular region;[P]cellular process;signaling;behavior;multicellular organismal process;cellular component organization or biogenesis;developmental process;locomotion;response to stimulus;metabolic process;biological regulation;[F]catalytic activity;molecular transducer activity;signal transducer activity;binding;	-1.16044	4.07e-18	2.45e-17	-1.87928	6.05e-36	5.94e-36	0.718837	3.21e-05	0.000131186
ERG	[P]GO:1901381//positive regulation of potassium ion transmembrane transport;GO:1903522//regulation of blood circulation;GO:0043269//regulation of ion transport;GO:0003013//circulatory system process;GO:0060047//heart contraction;GO:0006355//regulation of transcription, DNA-templated;GO:0097623//potassium ion export across plasma membrane;GO:0003199//endocardial cushion to mesenchymal transition i…	biological_process;molecular_function;cellular_component	[C]membrane;macromolecular complex;organelle;membrane part;cell part;cell;[P]signaling;response to stimulus;developmental process;localization;locomotion;biological regulation;cellular process;metabolic process;cell proliferation;multicellular organismal process;[F]signal transducer activity;molecular transducer activity;transcription regulator activity;transporter activity;catalytic activity;bin…	-1.6836	4.14e-56	1.49e-55	-1.50256	2.19e-50	1.66e-50	-0.181044	0.0343515	0.188984
EXD3	[F]GO:0005488//binding;GO:0003676//nucleic acid binding;GO:0097159//organic cyclic compound binding;GO:1901363//heterocyclic compound binding;	molecular_function	[F]binding;	-2.26799	3.74e-16	2.33e-15	-1.39785	2.03e-09	4.39e-09	-0.870134	0.0033535	0.0160339
EYA1	[P]GO:0031323//regulation of cellular metabolic process;GO:0071599//otic vesicle development;GO:0001501//skeletal system development;GO:0060537//muscle tissue development;GO:0006325//chromatin organization;GO:0033554//cellular response to stress;GO:0090304//nucleic acid metabolic process;GO:0048646//anatomical structure formation involved in morphogenesis;GO:0034641//cellular nitrogen compound me…	cellular_component;molecular_function;biological_process	[C]organelle;cell;macromolecular complex;[P]developmental process;cellular process;biological regulation;cellular component organization or biogenesis;multicellular organismal process;localization;metabolic process;response to stimulus;[F]catalytic activity;binding;	-2.48154	6.62e-17	4.06e-16	-1.71618	1.58e-11	3.11e-11	-0.765362	0.0116971	0.0599046
F8	[P]GO:0042060//wound healing;GO:0065008//regulation of biological quality;GO:0009987//cellular process;GO:0007596//blood coagulation;GO:0050896//response to stimulus;GO:0009611//response to wounding;GO:0030168//platelet activation;GO:0055114//oxidation-reduction process;GO:0065007//biological regulation;GO:0006950//response to stress;GO:0032501//multicellular organismal process;GO:0008152//metabo…	biological_process;molecular_function	[P]multicellular organismal process;biological regulation;cellular process;metabolic process;response to stimulus;[F]binding;catalytic activity;	-1.67157	1.37e-57	4.85e-57	-1.65243	1.1e-59	7.37e-60	-0.0191386	0.138872	0.890122
FAM107A	[P]GO:0065007//biological regulation;GO:0050789//regulation of biological process;GO:0040008//regulation of growth;GO:0051128//regulation of cellular component organization;GO:0001558//regulation of cell growth;GO:0050794//regulation of cellular process;[C]GO:0044464//cell part;GO:0043005//neuron projection;GO:0120025//plasma membrane bounded cell projection;GO:0043227//membrane-bounded organelle…	biological_process;cellular_component	[C]organelle;cell;[P]biological regulation;	-1.17581	1.03e-33	4.86e-33	-1.49677	4.12e-50	3.15e-50	0.320969	0.00231883	0.0109091
FAM110B	[C]GO:0005737//cytoplasm;GO:0005623//cell;GO:0005815//microtubule organizing center;GO:0044424//intracellular part;GO:0005739//mitochondrion;GO:0044430//cytoskeletal part;GO:0043228//non-membrane-bounded organelle;GO:0043229//intracellular organelle;GO:0043232//intracellular non-membrane-bounded organelle;GO:0043227//membrane-bounded organelle;GO:0044464//cell part;GO:0005856//cytoskeleton;GO:004…	cellular_component	[C]organelle part;cell;organelle;	-1.17143	1.44e-28	7.3e-28	-1.48982	3.92e-42	3.43e-42	0.318387	0.00422152	0.0204071
FAM198B	[C]GO:0005622//intracellular;GO:0043226//organelle;GO:0012505//endomembrane system;GO:0043229//intracellular organelle;GO:0005737//cytoplasm;GO:0044444//cytoplasmic part;GO:0043231//intracellular membrane-bounded organelle;GO:0005623//cell;GO:0044464//cell part;GO:0044424//intracellular part;GO:0043227//membrane-bounded organelle;GO:0005794//Golgi apparatus;	cellular_component	[C]organelle;cell;	-2.19196	2.71e-102	6.35e-102	-1.61039	3.18e-72	1.84e-72	-0.581573	3.63e-06	1.41e-05
FAM49A	[C]GO:0005622//intracellular;GO:0044464//cell part;GO:0005623//cell;	cellular_component	[C]cell;	-2.72303	5.35e-35	2.49e-34	-1.33207	2.24e-15	3.79e-15	-1.39097	1.56e-07	5.7e-07
FBP1	[P]GO:0006110//regulation of glycolytic process;GO:0051128//regulation of cellular component organization;GO:0009987//cellular process;GO:0009895//negative regulation of catabolic process;GO:0019220//regulation of phosphate metabolic process;GO:0045936//negative regulation of phosphate metabolic process;GO:0008152//metabolic process;GO:0045820//negative regulation of glycolytic process;GO:0070271…	molecular_function;cellular_component;biological_process	[C]cell;organelle;extracellular region;[P]biological regulation;response to stimulus;cellular component organization or biogenesis;metabolic process;cellular process;[F]binding;catalytic activity;	1.09056	0	0	1.0463	0	0	0.0442648	0.00713045	0.0354946
FBXO2	[P]GO:0030433//ubiquitin-dependent ERAD pathway;GO:0006508//proteolysis;GO:0031146//SCF-dependent proteasomal ubiquitin-dependent protein catabolic process;GO:1901565//organonitrogen compound catabolic process;GO:0019538//protein metabolic process;GO:0036503//ERAD pathway;GO:0071704//organic substance metabolic process;GO:0010243//response to organonitrogen compound;GO:0006516//glycoprotein catab…	cellular_component;molecular_function;biological_process	[C]organelle;macromolecular complex;cell;synapse;extracellular region;organelle part;synapse part;membrane;[P]metabolic process;cellular process;response to stimulus;biological regulation;[F]binding;	1.38969	1.5e-62	5.03e-62	1.3136	1.24e-57	8.53e-58	0.0760976	0.0442558	0.24873
FGL1	[C]GO:1903561//extracellular vesicle;GO:0031982//vesicle;GO:0044421//extracellular region part;GO:0043227//membrane-bounded organelle;GO:0043226//organelle;GO:0043230//extracellular organelle;GO:0005576//extracellular region;GO:0005615//extracellular space;GO:0070062//extracellular exosome;	cellular_component	[C]extracellular region;organelle;	-3.13007	4.95e-12	3.35e-11	-1.38547	1.5e-05	4.06e-05	-1.7446	0.000745538	0.00334571
FLI1	[P]GO:0060255//regulation of macromolecule metabolic process;GO:0098751//bone cell development;GO:0009891//positive regulation of biosynthetic process;GO:0006355//regulation of transcription, DNA-templated;GO:0009653//anatomical structure morphogenesis;GO:0002376//immune system process;GO:0010556//regulation of macromolecule biosynthetic process;GO:0010557//positive regulation of macromolecule bi…	molecular_function;biological_process;cellular_component	[C]cell;organelle;[P]cellular process;multicellular organismal process;immune system process;biological regulation;developmental process;[F]transcription regulator activity;binding;	-1.55116	2.21e-30	1.1e-29	-1.00117	6.26e-17	1.01e-16	-0.54999	0.000155192	0.00066198
FLRT1	[P]GO:0050793//regulation of developmental process;GO:0008543//fibroblast growth factor receptor signaling pathway;GO:0007165//signal transduction;GO:1990138//neuron projection extension;GO:0071840//cellular component organization or biogenesis;GO:0032502//developmental process;GO:0065008//regulation of biological quality;GO:0048518//positive regulation of biological process;GO:0032989//cellular …	cellular_component;biological_process;molecular_function	[C]cell junction;cell;membrane;membrane part;extracellular region;organelle;[P]biological regulation;developmental process;response to stimulus;signaling;cellular process;multicellular organismal process;growth;cellular component organization or biogenesis;[F]binding;	-1.22205	6.6e-15	4.2e-14	-2.55355	2.35e-38	2.21e-38	1.3315	2.67e-08	9.41e-08
FMO4	[P]GO:0044248//cellular catabolic process;GO:0009987//cellular process;GO:0017144//drug metabolic process;GO:0008152//metabolic process;GO:0042737//drug catabolic process;GO:0044237//cellular metabolic process;GO:0009056//catabolic process;GO:0055114//oxidation-reduction process;[C]GO:0005623//cell;GO:0012505//endomembrane system;GO:0005622//intracellular;GO:0044425//membrane part;GO:0005737//cyt…	biological_process;cellular_component;molecular_function	[C]organelle part;membrane;cell;membrane part;organelle;[P]metabolic process;cellular process;[F]catalytic activity;binding;	-2.88853	4.05e-66	1.31e-65	-1.4151	4.37e-29	4.96e-29	-1.47343	1.78e-12	5.47e-12
FNIP2	[P]GO:0031399//regulation of protein modification process;GO:2000112//regulation of cellular macromolecule biosynthetic process;GO:0031324//negative regulation of cellular metabolic process;GO:0012501//programmed cell death;GO:0031325//positive regulation of cellular metabolic process;GO:2000113//negative regulation of cellular macromolecule biosynthetic process;GO:0051253//negative regulation of…	biological_process;cellular_component	[C]organelle;organelle part;membrane;membrane-enclosed lumen;cell;[P]signaling;response to stimulus;cellular process;biological regulation;	-1.78393	5.3e-114	1.13e-113	-1.10041	2.64e-59	1.77e-59	-0.68352	1.49e-13	4.41e-13
FOXA3	[P]GO:0065007//biological regulation;GO:0031668//cellular response to extracellular stimulus;GO:0009891//positive regulation of biosynthetic process;GO:0010556//regulation of macromolecule biosynthetic process;GO:0007283//spermatogenesis;GO:0009889//regulation of biosynthetic process;GO:0006950//response to stress;GO:0007154//cell communication;GO:0031325//positive regulation of cellular metaboli…	biological_process;cellular_component;molecular_function	[C]cell;organelle;[P]cellular process;response to stimulus;multicellular organismal process;multi-organism process;reproductive process;biological regulation;reproduction;[F]transcription regulator activity;binding;	2.63233	1.19e-13	7.76e-13	3.25974	1.2e-24	1.53e-24	-0.627407	0.000545762	0.00242382
FST	[P]GO:0010605//negative regulation of macromolecule metabolic process;GO:0010468//regulation of gene expression;GO:0009889//regulation of biosynthetic process;GO:0050789//regulation of biological process;GO:0048523//negative regulation of cellular process;GO:0023057//negative regulation of signaling;GO:0032502//developmental process;GO:0080090//regulation of primary metabolic process;GO:1903507//…	molecular_function;cellular_component;biological_process	[C]extracellular region;[P]multicellular organismal process;cellular process;biological regulation;immune system process;developmental process;[F]binding;	-1.83872	2.52e-37	1.14e-36	-1.26976	1.67e-23	2.19e-23	-0.568965	0.000347543	0.00152196
FUT1	[P]GO:0008152//metabolic process;GO:0009058//biosynthetic process;GO:1901137//carbohydrate derivative biosynthetic process;GO:1901135//carbohydrate derivative metabolic process;GO:0009101//glycoprotein biosynthetic process;GO:0036211//protein modification process;GO:0009987//cellular process;GO:0006464//cellular protein modification process;GO:0005975//carbohydrate metabolic process;GO:0044260//c…	molecular_function;biological_process;cellular_component	[C]organelle;organelle part;membrane;cell;[P]metabolic process;cellular process;[F]catalytic activity;	-1.78454	3.26e-52	1.22e-51	-1.64347	4.09e-49	3.18e-49	-0.141073	0.0627577	0.364185
FUT7	[P]GO:1901137//carbohydrate derivative biosynthetic process;GO:0044267//cellular protein metabolic process;GO:0006955//immune response;GO:0016477//cell migration;GO:1901566//organonitrogen compound biosynthetic process;GO:0048513//animal organ development;GO:0070085//glycosylation;GO:0043413//macromolecule glycosylation;GO:0032501//multicellular organismal process;GO:0046631//alpha-beta T cell ac…	biological_process;cellular_component;molecular_function	[C]organelle part;membrane;membrane part;organelle;cell;[P]localization;metabolic process;locomotion;immune system process;multicellular organismal process;developmental process;response to stimulus;cellular process;[F]catalytic activity;	-1.00592	0.00043751	0.00388802	-1.26404	0.000115671	0.000335854	0.258126	0.0909094	0.548028
FYN	[P]GO:0051248//negative regulation of protein metabolic process;GO:0050798//activated T cell proliferation;GO:0018193//peptidyl-amino acid modification;GO:0120039//plasma membrane bounded cell projection morphogenesis;GO:0009987//cellular process;GO:0051179//localization;GO:0032990//cell part morphogenesis;GO:0002682//regulation of immune system process;GO:0002376//immune system process;GO:003808…	molecular_function;biological_process;cellular_component	[C]organelle;supramolecular complex;organelle part;membrane part;cell;membrane;[P]response to stimulus;biological regulation;developmental process;signaling;metabolic process;immune system process;locomotion;multicellular organismal process;cellular component organization or biogenesis;cell proliferation;cellular process;localization;[F]binding;catalytic activity;	-1.9896	3.12e-117	6.49e-117	-1.38482	4.58e-75	2.55e-75	-0.604779	8.37e-09	2.89e-08
FZD4	[P]GO:0060322//head development;GO:0044093//positive regulation of molecular function;GO:0045893//positive regulation of transcription, DNA-templated;GO:0007166//cell surface receptor signaling pathway;GO:0043410//positive regulation of MAPK cascade;GO:1903506//regulation of nucleic acid-templated transcription;GO:0051252//regulation of RNA metabolic process;GO:0009967//positive regulation of sig…	biological_process;molecular_function;cellular_component	[C]extracellular region;organelle;membrane part;membrane;cell;cell junction;[P]behavior;multicellular organismal process;locomotion;cellular component organization or biogenesis;reproductive process;response to stimulus;reproduction;cellular process;localization;biological adhesion;signaling;biological regulation;developmental process;rhythmic process;[F]molecular transducer activity;signal trans…	1.16474	0	0	1.17552	0	0	-0.0107773	0.10123	0.619694
GABBR2	[P]GO:0007186//G-protein coupled receptor signaling pathway;GO:0023052//signaling;GO:0065007//biological regulation;GO:0050790//regulation of catalytic activity;GO:0009889//regulation of biosynthetic process;GO:0030817//regulation of cAMP biosynthetic process;GO:0031327//negative regulation of cellular biosynthetic process;GO:0007154//cell communication;GO:0009890//negative regulation of biosynth…	biological_process;cellular_component;molecular_function	[C]membrane part;synapse;cell;synapse part;membrane;cell junction;macromolecular complex;[P]response to stimulus;signaling;biological regulation;cellular process;[F]molecular transducer activity;signal transducer activity;binding;	-2.02096	3.87e-159	5.98e-159	-1.54784	1.85e-117	6.86e-118	-0.473121	3.27e-07	1.21e-06
GATA6	[P]GO:0022414//reproductive process;GO:0009890//negative regulation of biosynthetic process;GO:0048468//cell development;GO:0032870//cellular response to hormone stimulus;GO:0010468//regulation of gene expression;GO:0060510//Type II pneumocyte differentiation;GO:0055021//regulation of cardiac muscle tissue growth;GO:0060411//cardiac septum morphogenesis;GO:0009888//tissue development;GO:0045165//…	biological_process;cellular_component;molecular_function	[C]cell;organelle;macromolecular complex;[P]reproductive process;reproduction;cellular process;biological regulation;metabolic process;developmental process;multicellular organismal process;response to stimulus;[F]binding;transcription regulator activity;	-2.0715	2.2e-21	1.25e-20	-1.62016	2.4e-16	3.93e-16	-0.451339	0.0228324	0.121939
GCA	[P]GO:0006807//nitrogen compound metabolic process;GO:0071704//organic substance metabolic process;GO:0044238//primary metabolic process;GO:1901564//organonitrogen compound metabolic process;GO:0006508//proteolysis;GO:0043170//macromolecule metabolic process;GO:0019538//protein metabolic process;GO:0008152//metabolic process;[C]GO:0070062//extracellular exosome;GO:0031982//vesicle;GO:0005615//ext…	biological_process;cellular_component;molecular_function	[C]extracellular region;membrane;cell;organelle;[P]metabolic process;[F]binding;catalytic activity;	2.84339	1.07e-06	8.46e-06	3.3065	3.03e-09	6.63e-09	-0.463116	0.0352278	0.194127
GCFC2	[P]GO:0009892//negative regulation of metabolic process;GO:0051252//regulation of RNA metabolic process;GO:0043933//macromolecular complex subunit organization;GO:0016043//cellular component organization;GO:0060255//regulation of macromolecule metabolic process;GO:0031327//negative regulation of cellular biosynthetic process;GO:0051172//negative regulation of nitrogen compound metabolic process;G…	biological_process;cellular_component;molecular_function	[C]cell part;organelle;membrane-enclosed lumen;cell;organelle part;macromolecular complex;[P]cellular component organization or biogenesis;biological regulation;metabolic process;cellular process;[F]binding;transcription regulator activity;	-2.88453	1.13e-18	6.74e-18	-1.49357	2.01e-09	4.35e-09	-1.39097	0.000276639	0.00120079
GCNT1	[P]GO:0044238//primary metabolic process;GO:0048870//cell motility;GO:0050901//leukocyte tethering or rolling;GO:0022610//biological adhesion;GO:0040011//locomotion;GO:0009653//anatomical structure morphogenesis;GO:1901566//organonitrogen compound biosynthetic process;GO:0009888//tissue development;GO:0098609//cell-cell adhesion;GO:0009058//biosynthetic process;GO:0019538//protein metabolic proce…	molecular_function;cellular_component;biological_process	[C]organelle;cell;membrane;organelle part;[P]biological adhesion;immune system process;locomotion;multicellular organismal process;localization;cellular process;developmental process;metabolic process;[F]catalytic activity;	-2.64555	4.57e-13	3.02e-12	-1.39208	9.6e-07	2.42e-06	-1.25346	0.00187509	0.00875576
GLI1	[P]GO:0021696//cerebellar cortex morphogenesis;GO:0051270//regulation of cellular component movement;GO:0048518//positive regulation of biological process;GO:0007166//cell surface receptor signaling pathway;GO:0007283//spermatogenesis;GO:1903508//positive regulation of nucleic acid-templated transcription;GO:0042127//regulation of cell proliferation;GO:0023051//regulation of signaling;GO:0045595/…	cellular_component;biological_process;molecular_function	[C]organelle part;membrane-enclosed lumen;cell;organelle;[P]cellular process;multi-organism process;biological regulation;multicellular organismal process;reproductive process;signaling;developmental process;response to stimulus;reproduction;[F]binding;transcription regulator activity;	-1.17898	1.23e-08	9.15e-08	-1.5429	6e-12	1.16e-11	0.363921	0.0366832	0.202614
GNB4	[P]GO:0006457//protein folding;GO:0007399//nervous system development;GO:0007154//cell communication;GO:0033762//response to glucagon;GO:1901699//cellular response to nitrogen compound;GO:0032502//developmental process;GO:0048857//neural nucleus development;GO:0007417//central nervous system development;GO:0032870//cellular response to hormone stimulus;GO:0048731//system development;GO:0071310//c…	cellular_component;molecular_function;biological_process	[C]membrane;cell;organelle;organelle part;extracellular region;[P]cellular process;biological regulation;multicellular organismal process;response to stimulus;signaling;developmental process;[F]binding;signal transducer activity;	-2.16442	0	0	-1.12005	5.12e-171	1.36e-171	-1.04437	1.84e-68	2.24e-68
GOLM1	[P]GO:0071840//cellular component organization or biogenesis;GO:0080090//regulation of primary metabolic process;GO:0006996//organelle organization;GO:0065007//biological regulation;GO:0006997//nucleus organization;GO:0009987//cellular process;GO:0019222//regulation of metabolic process;GO:0019216//regulation of lipid metabolic process;GO:0016043//cellular component organization;GO:0050789//regul…	cellular_component;biological_process	[C]extracellular region;organelle;membrane;membrane part;cell;[P]cellular process;cellular component organization or biogenesis;biological regulation;	-2.2619	6.94e-281	6.08e-281	-1.06738	4.75e-102	2.02e-102	-1.19453	7.38e-57	1.04e-56
GPC3	[P]GO:0048869//cellular developmental process;GO:0030111//regulation of Wnt signaling pathway;GO:0061326//renal tubule development;GO:0045926//negative regulation of growth;GO:0090287//regulation of cellular response to growth factor stimulus;GO:0009896//positive regulation of catabolic process;GO:0007389//pattern specification process;GO:2001141//regulation of RNA biosynthetic process;GO:0072203…	cellular_component;molecular_function;biological_process	[C]membrane part;cell;extracellular region;organelle;membrane;[P]cellular process;immune system process;multicellular organismal process;biological regulation;cell proliferation;developmental process;[F]binding;molecular function regulator;	-2.28194	1.37e-48	5.37e-48	-1.43694	4.66e-28	5.45e-28	-0.844998	5.66e-06	2.22e-05
GPC4	[C]GO:0005615//extracellular space;GO:0005634//nucleus;GO:0016020//membrane;GO:0044459//plasma membrane part;GO:0009986//cell surface;GO:0009897//external side of plasma membrane;GO:0098552//side of membrane;GO:0043226//organelle;GO:0044425//membrane part;GO:0031982//vesicle;GO:0044421//extracellular region part;GO:1903561//extracellular vesicle;GO:0071944//cell periphery;GO:0005578//proteinaceou…	molecular_function;cellular_component	[C]cell;organelle;extracellular region;membrane;membrane part;[F]binding;	-2.09757	5.04e-59	1.76e-58	-1.05105	1.04e-23	1.36e-23	-1.04652	4.23e-12	1.31e-11
GPR176	[P]GO:0009987//cellular process;GO:0065007//biological regulation;GO:0051716//cellular response to stimulus;GO:0050896//response to stimulus;GO:0050789//regulation of biological process;GO:0007186//G-protein coupled receptor signaling pathway;GO:0007165//signal transduction;GO:0050794//regulation of cellular process;GO:0007154//cell communication;GO:0023052//signaling;[C]GO:0031224//intrinsic com…	molecular_function;biological_process;cellular_component	[C]membrane;membrane part;[P]response to stimulus;biological regulation;cellular process;signaling;[F]signal transducer activity;molecular transducer activity;	-2.01752	8.09e-18	4.89e-17	-1.3217	7.25e-11	1.47e-10	-0.695821	0.00417914	0.0201923
GSDMD	[P]GO:0031668//cellular response to extracellular stimulus;GO:0009987//cellular process;GO:0009991//response to extracellular stimulus;GO:0071496//cellular response to external stimulus;GO:0051716//cellular response to stimulus;GO:0007154//cell communication;GO:0050896//response to stimulus;GO:0009605//response to external stimulus;[C]GO:0043227//membrane-bounded organelle;GO:0005622//intracellul…	biological_process;cellular_component	[C]cell;membrane-enclosed lumen;organelle part;organelle;[P]response to stimulus;cellular process;	-1.70551	1.86e-52	6.98e-52	-1.51396	9.12e-47	7.43e-47	-0.191555	0.0338846	0.186268
HADH	[P]GO:0044238//primary metabolic process;GO:0008152//metabolic process;GO:0006629//lipid metabolic process;GO:0044255//cellular lipid metabolic process;GO:0006082//organic acid metabolic process;GO:0032787//monocarboxylic acid metabolic process;GO:0006631//fatty acid metabolic process;GO:0071704//organic substance metabolic process;GO:0019752//carboxylic acid metabolic process;GO:0043436//oxoacid…	biological_process;molecular_function;cellular_component	[C]organelle part;cell;organelle;membrane;membrane-enclosed lumen;[P]cellular process;metabolic process;[F]binding;catalytic activity;	1.14198	0	0	1.15256	0	0	-0.0105841	0.011949	0.0612892
HAL	[P]GO:0019439//aromatic compound catabolic process;GO:0043603//cellular amide metabolic process;GO:0006725//cellular aromatic compound metabolic process;GO:0009063//cellular amino acid catabolic process;GO:0044282//small molecule catabolic process;GO:0006082//organic acid metabolic process;GO:0008152//metabolic process;GO:0044238//primary metabolic process;GO:0009987//cellular process;GO:0016054/…	molecular_function;biological_process;cellular_component	[C]cell;[P]metabolic process;cellular process;[F]catalytic activity;	-5.2146	1.42e-11	9.71e-11	-4.4086	3.95e-11	7.89e-11	-0.806004	0.103662	0.638125
HCAR1	[P]GO:0050789//regulation of biological process;GO:0080134//regulation of response to stress;GO:0006952//defense response;GO:0051704//multi-organism process;GO:0051128//regulation of cellular component organization;GO:0048522//positive regulation of cellular process;GO:0006950//response to stress;GO:0007154//cell communication;GO:0023052//signaling;GO:0061919//process utilizing autophagic mechani…	cellular_component;molecular_function;biological_process	[C]membrane;membrane part;[P]multi-organism process;response to stimulus;biological regulation;cellular process;metabolic process;signaling;[F]signal transducer activity;molecular transducer activity;	-1.97904	1.04e-09	7.46e-09	-2.45315	4.69e-12	8.98e-12	0.474104	0.0622441	0.360858
HCN2	[P]GO:0071407//cellular response to organic cyclic compound;GO:0006814//sodium ion transport;GO:0006812//cation transport;GO:0065008//regulation of biological quality;GO:0051179//localization;GO:0070887//cellular response to chemical stimulus;GO:0042391//regulation of membrane potential;GO:0071804//cellular potassium ion transport;GO:0051591//response to cAMP;GO:0098660//inorganic ion transmembra…	cellular_component;biological_process;molecular_function	[C]cell;membrane;macromolecular complex;membrane part;[P]localization;signaling;response to stimulus;cellular process;biological regulation;[F]binding;transporter activity;	1.70645	0	0	1.61799	0	0	0.0884574	3.72e-05	0.000152377
HEXB	[P]GO:0008152//metabolic process;GO:0005975//carbohydrate metabolic process;GO:0071704//organic substance metabolic process;GO:0044238//primary metabolic process;[F]GO:0015929//hexosaminidase activity;GO:0016787//hydrolase activity;GO:0003824//catalytic activity;GO:0004563//beta-N-acetylhexosaminidase activity;GO:0016798//hydrolase activity, acting on glycosyl bonds;GO:0004553//hydrolase activity…	molecular_function;biological_process	[P]metabolic process;[F]catalytic activity;	-1.83016	0	0	-1.26573	0	0	-0.56443	7.71e-101	6.72e-101
HIVEP3	[P]GO:0031326//regulation of cellular biosynthetic process;GO:0009889//regulation of biosynthetic process;GO:1902680//positive regulation of RNA biosynthetic process;GO:0060538//skeletal muscle organ development;GO:0061061//muscle structure development;GO:0048518//positive regulation of biological process;GO:0045935//positive regulation of nucleobase-containing compound metabolic process;GO:00192…	molecular_function;cellular_component;biological_process	[C]organelle;cell;[P]biological regulation;developmental process;cellular process;multicellular organismal process;[F]binding;	-2.68129	2.79e-184	3.71e-184	-2.10696	4e-148	1.2e-148	-0.574334	3.62e-06	1.4e-05
HMGN2	[C]GO:0044446//intracellular organelle part;GO:0043228//non-membrane-bounded organelle;GO:0044422//organelle part;GO:0043226//organelle;GO:0043229//intracellular organelle;GO:0005694//chromosome;GO:0000785//chromatin;GO:0044427//chromosomal part;GO:0044424//intracellular part;GO:0005623//cell;GO:0005634//nucleus;GO:0043227//membrane-bounded organelle;GO:0044464//cell part;GO:0043232//intracellula…	molecular_function;cellular_component	[C]cell;organelle;organelle part;[F]binding;	-1.38743	0	0	-1.27401	0	0	-0.113423	0.0001159	0.00048982
HOXD3	[P]GO:0021563//glossopharyngeal nerve development;GO:0030154//cell differentiation;GO:0031323//regulation of cellular metabolic process;GO:0044249//cellular biosynthetic process;GO:0021675//nerve development;GO:0051171//regulation of nitrogen compound metabolic process;GO:0065007//biological regulation;GO:0051239//regulation of multicellular organismal process;GO:0010557//positive regulation of m…	cellular_component;molecular_function;biological_process	[C]organelle part;membrane-enclosed lumen;cell;organelle;cell junction;[P]biological adhesion;developmental process;response to stimulus;multicellular organismal process;signaling;biological regulation;metabolic process;cellular process;[F]binding;transcription regulator activity;	-2.97635	1.17e-81	3.27e-81	-2.10946	3.39e-59	2.28e-59	-0.866886	2.44e-05	9.89e-05
HPN	[P]GO:0009889//regulation of biosynthetic process;GO:0043062//extracellular structure organization;GO:0009893//positive regulation of metabolic process;GO:0060004//reflex;GO:0010604//positive regulation of macromolecule metabolic process;GO:2000345//regulation of hepatocyte proliferation;GO:2001141//regulation of RNA biosynthetic process;GO:0098655//cation transmembrane transport;GO:0051094//posi…	molecular_function;biological_process;cellular_component	[C]cell;membrane;cell junction;organelle;organelle part;extracellular region;membrane part;[P]cellular process;multi-organism process;multicellular organismal process;response to stimulus;biological regulation;localization;developmental process;cellular component organization or biogenesis;[F]transporter activity;catalytic activity;	-3.11579	1.75e-13	1.15e-12	-4.53217	3.78e-17	6.03e-17	1.41639	0.0253884	0.13681
HRH1	[P]GO:0051240//positive regulation of multicellular organismal process;GO:0099177//regulation of trans-synaptic signaling;GO:0007611//learning or memory;GO:0007154//cell communication;GO:0048518//positive regulation of biological process;GO:0040011//locomotion;GO:0072677//eosinophil migration;GO:0050900//leukocyte migration;GO:0050804//modulation of chemical synaptic transmission;GO:0009314//resp…	cellular_component;molecular_function;biological_process	[C]organelle;membrane-enclosed lumen;cell;membrane;organelle part;membrane part;[P]biological regulation;localization;behavior;signaling;multicellular organismal process;locomotion;immune system process;cellular process;response to stimulus;[F]signal transducer activity;molecular transducer activity;	-3.05748	4.51e-41	1.94e-40	-1.88583	2.03e-25	2.52e-25	-1.17165	4.93e-05	0.000203868
HRH2	[P]GO:0003018//vascular process in circulatory system;GO:0023051//regulation of signaling;GO:0030154//cell differentiation;GO:0007610//behavior;GO:0001696//gastric acid secretion;GO:0016043//cellular component organization;GO:0055123//digestive system development;GO:0032501//multicellular organismal process;GO:0048513//animal organ development;GO:0009314//response to radiation;GO:0003382//epithel…	molecular_function;biological_process;cellular_component	[C]membrane part;membrane;[P]signaling;immune system process;cellular component organization or biogenesis;localization;multicellular organismal process;cellular process;developmental process;behavior;biological regulation;response to stimulus;[F]molecular transducer activity;signal transducer activity;	-1.28877	9.11e-15	5.83e-14	-1.26517	1.13e-14	1.95e-14	-0.0235955	0.141401	0.911224
IFITM5	[P]GO:0009887//animal organ morphogenesis;GO:0009653//anatomical structure morphogenesis;GO:0031214//biomineral tissue development;GO:0009790//embryo development;GO:0032501//multicellular organismal process;GO:0030282//bone mineralization;GO:0050896//response to stimulus;GO:0001701//in utero embryonic development;GO:0001501//skeletal system development;GO:0007275//multicellular organism developme…	cellular_component;biological_process	[C]membrane part;membrane;cell;[P]developmental process;multicellular organismal process;response to stimulus;	-2.19585	4.08e-12	2.75e-11	-3.47731	1.68e-18	2.56e-18	1.28146	0.00641507	0.0317704
IGSF6	[C]GO:0044425//membrane part;GO:0016020//membrane;GO:0016021//integral component of membrane;GO:0031224//intrinsic component of membrane;	cellular_component	[C]membrane;membrane part;	-2.66441	2.65e-06	2.13e-05	-1.53647	0.000665409	0.00206465	-1.12793	0.0301119	0.163962
IKZF2	[P]GO:0010604//positive regulation of macromolecule metabolic process;GO:0051254//positive regulation of RNA metabolic process;GO:0031328//positive regulation of cellular biosynthetic process;GO:0010628//positive regulation of gene expression;GO:0006357//regulation of transcription from RNA polymerase II promoter;GO:0048522//positive regulation of cellular process;GO:0045935//positive regulation …	cellular_component;biological_process;molecular_function	[C]cell;organelle;[P]biological regulation;[F]transcription regulator activity;binding;	-3.54262	4.24e-73	1.28e-72	-2.0288	1.15e-43	9.8e-44	-1.51382	1.3e-08	4.51e-08
IL10	[P]GO:0050869//negative regulation of B cell activation;GO:0032675//regulation of interleukin-6 production;GO:0061458//reproductive system development;GO:0009058//biosynthetic process;GO:0051250//negative regulation of lymphocyte activation;GO:0032879//regulation of localization;GO:0044126//regulation of growth of symbiont in host;GO:0002740//negative regulation of cytokine secretion involved in …	molecular_function;cellular_component;biological_process	[C]extracellular region;[P]reproductive process;multicellular organismal process;response to stimulus;multi-organism process;metabolic process;cellular process;biological regulation;developmental process;reproduction;[F]binding;molecular function regulator;	-3.00906	2.45e-53	9.1e-53	-1.91354	5.6e-34	5.71e-34	-1.09551	1.38e-05	5.51e-05
IL17D	[P]GO:0050794//regulation of cellular process;GO:0006950//response to stress;GO:0007166//cell surface receptor signaling pathway;GO:0023052//signaling;GO:0051716//cellular response to stimulus;GO:0006954//inflammatory response;GO:0009987//cellular process;GO:0065007//biological regulation;GO:0007154//cell communication;GO:0007165//signal transduction;GO:0006952//defense response;GO:0050896//respo…	molecular_function;cellular_component;biological_process	[C]extracellular region;[P]response to stimulus;biological regulation;signaling;cellular process;[F]binding;molecular function regulator;	-1.71856	4.82e-61	1.64e-60	-1.8408	1.53e-70	8.95e-71	0.122239	0.0670513	0.391791
IL17RE	[P]GO:0010033//response to organic substance;GO:0071310//cellular response to organic substance;GO:0050896//response to stimulus;GO:0070887//cellular response to chemical stimulus;GO:0007166//cell surface receptor signaling pathway;GO:0071345//cellular response to cytokine stimulus;GO:0050789//regulation of biological process;GO:0050794//regulation of cellular process;GO:0065007//biological regul…	molecular_function;biological_process;cellular_component	[C]membrane;cell;membrane part;[P]cellular process;signaling;response to stimulus;biological regulation;[F]molecular transducer activity;signal transducer activity;	-1.04602	3.48e-85	9.38e-85	-1.22895	3.81e-116	1.43e-116	0.182921	0.00117724	0.00538593
IL33	[P]GO:0032722//positive regulation of chemokine production;GO:1903362//regulation of cellular protein catabolic process;GO:0010604//positive regulation of macromolecule metabolic process;GO:0048731//system development;GO:0032753//positive regulation of interleukin-4 production;GO:0080090//regulation of primary metabolic process;GO:0032755//positive regulation of interleukin-6 production;GO:000960…	molecular_function;cellular_component;biological_process	[C]membrane-enclosed lumen;cell;organelle part;organelle;[P]developmental process;signaling;immune system process;multicellular organismal process;response to stimulus;cell proliferation;multi-organism process;biological regulation;cellular process;[F]binding;molecular function regulator;	-2.88743	4.51e-61	1.54e-60	-1.80312	2.1e-37	2.01e-37	-1.08431	1.4e-06	5.31e-06
IL7	[P]GO:0048523//negative regulation of cellular process;GO:0051239//regulation of multicellular organismal process;GO:0048518//positive regulation of biological process;GO:1902105//regulation of leukocyte differentiation;GO:0045785//positive regulation of cell adhesion;GO:0002360//T cell lineage commitment;GO:0045321//leukocyte activation;GO:0002520//immune system development;GO:0048771//tissue re…	molecular_function;cellular_component;biological_process	[C]extracellular region;[P]developmental process;multicellular organismal process;response to stimulus;cellular process;biological regulation;immune system process;[F]binding;molecular function regulator;	-5.34891	1.62e-12	1.09e-11	-3.5429	9.84e-11	2.01e-10	-1.806	0.0378052	0.210118
INCA1	[P]GO:0031324//negative regulation of cellular metabolic process;GO:0032269//negative regulation of cellular protein metabolic process;GO:0060255//regulation of macromolecule metabolic process;GO:0001933//negative regulation of protein phosphorylation;GO:0051174//regulation of phosphorus metabolic process;GO:0051338//regulation of transferase activity;GO:0032268//regulation of cellular protein me…	molecular_function;biological_process;cellular_component	[C]cell;[P]biological regulation;[F]binding;molecular function regulator;	-1.89769	7.1e-16	4.44e-15	-1.09169	3.55e-08	8.24e-08	-0.806004	0.00117897	0.00539476
ISPD	[P]GO:0030030//cell projection organization;GO:0044238//primary metabolic process;GO:0032990//cell part morphogenesis;GO:0044267//cellular protein metabolic process;GO:0048856//anatomical structure development;GO:0006720//isoprenoid metabolic process;GO:0048731//system development;GO:0050896//response to stimulus;GO:0007411//axon guidance;GO:0048667//cell morphogenesis involved in neuron differen…	molecular_function;biological_process	[P]cellular component organization or biogenesis;cellular process;locomotion;multicellular organismal process;response to stimulus;developmental process;metabolic process;[F]catalytic activity;	-1.64132	5.4e-19	3.2e-18	-1.11216	1.21e-11	2.36e-11	-0.529164	0.00403734	0.0194879
ISYNA1	[P]GO:0044249//cellular biosynthetic process;GO:0005975//carbohydrate metabolic process;GO:0044255//cellular lipid metabolic process;GO:0008654//phospholipid biosynthetic process;GO:0016051//carbohydrate biosynthetic process;GO:0006796//phosphate-containing compound metabolic process;GO:0006021//inositol biosynthetic process;GO:0034637//cellular carbohydrate biosynthetic process;GO:0008152//metab…	cellular_component;biological_process;molecular_function	[C]cell;[P]metabolic process;cellular process;[F]catalytic activity;	1.78282	0	0	1.69913	0	0	0.08369	8.23e-06	3.25e-05
ITGA5	[P]GO:0001704//formation of primary germ layer;GO:0007154//cell communication;GO:0023052//signaling;GO:0009653//anatomical structure morphogenesis;GO:0019220//regulation of phosphate metabolic process;GO:0048646//anatomical structure formation involved in morphogenesis;GO:0007369//gastrulation;GO:0003008//system process;GO:0035313//wound healing, spreading of epidermal cells;GO:0031325//positive …	molecular_function;cellular_component;biological_process	[C]membrane part;macromolecular complex;cell junction;organelle;synapse;cell;membrane;[P]biological adhesion;signaling;developmental process;behavior;localization;multicellular organismal process;cellular component organization or biogenesis;locomotion;biological regulation;response to stimulus;cellular process;[F]binding;	-1.23179	6.32e-134	1.16e-133	-1.3283	1.21e-159	3.45e-160	0.096516	0.022865	0.122149
ITIH4	[P]GO:0044092//negative regulation of molecular function;GO:0051336//regulation of hydrolase activity;GO:0050794//regulation of cellular process;GO:0044281//small molecule metabolic process;GO:0006082//organic acid metabolic process;GO:1901564//organonitrogen compound metabolic process;GO:0042221//response to chemical;GO:0051172//negative regulation of nitrogen compound metabolic process;GO:00197…	molecular_function;cellular_component;biological_process	[C]organelle;extracellular region;membrane;cell;[P]response to stimulus;metabolic process;cellular process;biological regulation;[F]molecular function regulator;	-2.3149	5e-57	1.78e-56	-1.68427	3.16e-40	2.87e-40	-0.630637	0.000264144	0.00114509
JDP2	[P]GO:0010638//positive regulation of organelle organization;GO:2000112//regulation of cellular macromolecule biosynthetic process;GO:0009892//negative regulation of metabolic process;GO:0045892//negative regulation of transcription, DNA-templated;GO:0031056//regulation of histone modification;GO:1905269//positive regulation of chromatin organization;GO:0033043//regulation of organelle organizati…	biological_process;molecular_function;cellular_component	[C]cell;organelle;[P]biological regulation;[F]binding;transcription regulator activity;	-1.18293	2.26e-36	1.03e-35	-1.11966	5.61e-35	5.61e-35	-0.0632628	0.0954771	0.579149
KBTBD11	[P]GO:0044260//cellular macromolecule metabolic process;GO:0032446//protein modification by small protein conjugation;GO:0070647//protein modification by small protein conjugation or removal;GO:0071704//organic substance metabolic process;GO:0036211//protein modification process;GO:0044237//cellular metabolic process;GO:1901564//organonitrogen compound metabolic process;GO:0044267//cellular prote…	cellular_component;molecular_function;biological_process	[C]cell;macromolecular complex;[P]metabolic process;cellular process;[F]catalytic activity;	-2.69684	0	0	-2.12556	2.07e-275	3.44e-276	-0.571284	1.54e-09	5.2e-09
KCNH1	[P]GO:0044237//cellular metabolic process;GO:0051716//cellular response to stimulus;GO:0071704//organic substance metabolic process;GO:0023014//signal transduction by protein phosphorylation;GO:0050896//response to stimulus;GO:0006464//cellular protein modification process;GO:0035556//intracellular signal transduction;GO:0043170//macromolecule metabolic process;GO:0007154//cell communication;GO:0…	molecular_function;cellular_component;biological_process	[C]organelle;organelle part;membrane;macromolecular complex;membrane part;cell;[P]localization;signaling;cellular process;metabolic process;biological regulation;response to stimulus;[F]transporter activity;molecular transducer activity;catalytic activity;binding;signal transducer activity;	-1.66829	5.81e-17	3.56e-16	-1.40038	7.12e-14	1.27e-13	-0.267908	0.0525617	0.299838
KCNJ2	[P]GO:0098662//inorganic cation transmembrane transport;GO:1903522//regulation of blood circulation;GO:0003012//muscle system process;GO:0006810//transport;GO:0002027//regulation of heart rate;GO:0086002//cardiac muscle cell action potential involved in contraction;GO:0034220//ion transmembrane transport;GO:0006937//regulation of muscle contraction;GO:0061337//cardiac conduction;GO:0043269//regul…	cellular_component;biological_process;molecular_function	[C]cell;macromolecular complex;membrane;membrane part;[P]cellular process;cellular component organization or biogenesis;signaling;localization;multicellular organismal process;biological regulation;[F]binding;transporter activity;	-2.81125	1.52e-48	5.93e-48	-1.91778	4.53e-33	4.7e-33	-0.893467	0.000189937	0.00081479
KCNS3	[P]GO:0043269//regulation of ion transport;GO:0006461//protein complex assembly;GO:0034762//regulation of transmembrane transport;GO:0070271//protein complex biogenesis;GO:0071804//cellular potassium ion transport;GO:0051259//protein oligomerization;GO:0051260//protein homooligomerization;GO:0098660//inorganic ion transmembrane transport;GO:0044085//cellular component biogenesis;GO:0030001//metal…	cellular_component;biological_process;molecular_function	[C]membrane;cell;organelle;macromolecular complex;membrane part;[P]cellular component organization or biogenesis;localization;biological regulation;cellular process;[F]transporter activity;	-1.36895	7.36e-07	5.8e-06	-2.31783	8.68e-12	1.69e-11	0.948883	0.00680079	0.0337806
KLF1	[P]GO:0050789//regulation of biological process;GO:0065007//biological regulation;GO:0009987//cellular process;GO:0032502//developmental process;GO:0010628//positive regulation of gene expression;GO:0050794//regulation of cellular process;GO:0009891//positive regulation of biosynthetic process;GO:1903506//regulation of nucleic acid-templated transcription;GO:0045893//positive regulation of transc…	biological_process;molecular_function;cellular_component	[C]membrane-enclosed lumen;cell;organelle;organelle part;[P]biological regulation;multicellular organismal process;immune system process;cellular process;developmental process;[F]binding;	1.17799	9.08e-09	6.72e-08	1.61813	8.13e-17	1.31e-16	-0.440133	0.00152452	0.00703833
KRT7	[C]GO:0005622//intracellular;GO:0005576//extracellular region;GO:0044430//cytoskeletal part;GO:0031982//vesicle;GO:0099512//supramolecular fiber;GO:0044421//extracellular region part;GO:0005615//extracellular space;GO:0044424//intracellular part;GO:0099081//supramolecular polymer;GO:0045095//keratin filament;GO:0043228//non-membrane-bounded organelle;GO:0005856//cytoskeleton;GO:1903561//extracell…	cellular_component;molecular_function	[C]organelle part;extracellular region;cell;supramolecular complex;organelle;[F]structural molecule activity;	-1.67039	1.39e-246	1.36e-246	-3.35563	0	0	1.68524	2.67e-81	2.81e-81
LAYN	[C]GO:0016020//membrane;GO:0030055//cell-substrate junction;GO:0030054//cell junction;GO:0016021//integral component of membrane;GO:0031224//intrinsic component of membrane;GO:0005924//cell-substrate adherens junction;GO:0044425//membrane part;GO:0070161//anchoring junction;GO:0005912//adherens junction;GO:0005925//focal adhesion;[F]GO:0043168//anion binding;GO:0005488//binding;GO:0043167//ion bi…	cellular_component;molecular_function	[C]cell junction;membrane part;membrane;[F]binding;	-2.55379	1.55e-210	1.79e-210	-1.71216	1.5e-135	4.85e-136	-0.841628	6.71e-15	1.93e-14
LDB2	[P]GO:0045893//positive regulation of transcription, DNA-templated;GO:0048731//system development;GO:0010604//positive regulation of macromolecule metabolic process;GO:0032502//developmental process;GO:2001141//regulation of RNA biosynthetic process;GO:0042303//molting cycle;GO:0098727//maintenance of cell number;GO:0010556//regulation of macromolecule biosynthetic process;GO:0009889//regulation …	molecular_function;biological_process;cellular_component	[C]organelle;cell;macromolecular complex;[P]developmental process;biological regulation;multicellular organismal process;[F]binding;transcription regulator activity;	-2.18763	4.07e-77	1.19e-76	-1.51805	2.93e-50	2.24e-50	-0.669585	2.8e-06	1.08e-05
LIPC	[P]GO:0055092//sterol homeostasis;GO:0042632//cholesterol homeostasis;GO:0006082//organic acid metabolic process;GO:0034374//low-density lipoprotein particle remodeling;GO:0008610//lipid biosynthetic process;GO:0008203//cholesterol metabolic process;GO:0016043//cellular component organization;GO:0046394//carboxylic acid biosynthetic process;GO:0006066//alcohol metabolic process;GO:0071702//organi…	biological_process;molecular_function;cellular_component	[C]extracellular region;[P]cellular component organization or biogenesis;localization;metabolic process;multicellular organismal process;biological regulation;cellular process;[F]catalytic activity;	-3.31648	3.82e-08	2.89e-07	-4.09544	4.78e-09	1.05e-08	0.778958	0.0910369	0.5497
LMNTD1	[P]GO:0008283//cell proliferation;[C]GO:0043227//membrane-bounded organelle;GO:0044430//cytoskeletal part;GO:0031967//organelle envelope;GO:0099512//supramolecular fiber;GO:0099513//polymeric cytoskeletal fiber;GO:0005635//nuclear envelope;GO:0005622//intracellular;GO:0005623//cell;GO:0031975//envelope;GO:0012505//endomembrane system;GO:0099080//supramolecular complex;GO:0005737//cytoplasm;GO:000…	cellular_component;molecular_function;biological_process	[C]organelle part;cell;organelle;supramolecular complex;[P]cell proliferation;[F]structural molecule activity;	-2.71503	1.56e-06	1.24e-05	-3.90903	5.29e-08	1.24e-07	1.194	0.0564469	0.324468
LMO2	[P]GO:0044271//cellular nitrogen compound biosynthetic process;GO:0006807//nitrogen compound metabolic process;GO:0009059//macromolecule biosynthetic process;GO:0010556//regulation of macromolecule biosynthetic process;GO:0050794//regulation of cellular process;GO:0071704//organic substance metabolic process;GO:0043170//macromolecule metabolic process;GO:0009987//cellular process;GO:0051252//regu…	biological_process;molecular_function;cellular_component	[C]macromolecular complex;cell;organelle;[P]response to stimulus;biological regulation;cellular process;multicellular organismal process;metabolic process;developmental process;[F]binding;transcription regulator activity;	-1.47839	1.22e-96	2.99e-96	-1.43516	5.62e-98	2.5e-98	-0.0432293	0.103084	0.631823
LOC102172184	[C]GO:0016020//membrane;GO:0044425//membrane part;GO:0016021//integral component of membrane;GO:0031224//intrinsic component of membrane;	cellular_component	[C]membrane;membrane part;	-2.90598	0	0	-1.96493	6.06e-302	9.24e-303	-0.941049	3.34e-26	7.55e-26
LOC102172305	[P]GO:0022603//regulation of anatomical structure morphogenesis;GO:0016192//vesicle-mediated transport;GO:0006810//transport;GO:2000026//regulation of multicellular organismal development;GO:0006950//response to stress;GO:0048519//negative regulation of biological process;GO:0007154//cell communication;GO:0050789//regulation of biological process;GO:0051093//negative regulation of developmental p…	biological_process;molecular_function;cellular_component	[C]membrane part;cell;membrane;[P]biological adhesion;biological regulation;multi-organism process;localization;cellular process;signaling;response to stimulus;[F]binding;molecular transducer activity;	-2.36401	1.12e-68	3.54e-68	-1.60179	3.95e-44	3.34e-44	-0.762217	4.34e-06	1.69e-05
LOC102177379	[C]GO:0044425//membrane part;GO:0016021//integral component of membrane;GO:0031224//intrinsic component of membrane;GO:0016020//membrane;	cellular_component	[C]membrane part;membrane;	-1.72105	2.87e-25	1.53e-24	-1.62574	2.57e-24	3.31e-24	-0.0953061	0.107842	0.666298
LOC102178217	[P]GO:0008203//cholesterol metabolic process;GO:0044237//cellular metabolic process;GO:0044282//small molecule catabolic process;GO:0006706//steroid catabolic process;GO:0050896//response to stimulus;GO:0016125//sterol metabolic process;GO:1901615//organic hydroxy compound metabolic process;GO:0070887//cellular response to chemical stimulus;GO:0044238//primary metabolic process;GO:0008202//steroi…	biological_process;molecular_function	[P]cellular process;metabolic process;response to stimulus;[F]catalytic activity;binding;	-4.17898	0.000248068	0.0021788	-4.37298	0.000442618	0.00134938	NA	NA	NA
LOC102179366	[P]GO:0043547//positive regulation of GTPase activity;GO:0051345//positive regulation of hydrolase activity;GO:0050794//regulation of cellular process;GO:0035023//regulation of Rho protein signal transduction;GO:0023051//regulation of signaling;GO:0051056//regulation of small GTPase mediated signal transduction;GO:0050790//regulation of catalytic activity;GO:0009966//regulation of signal transduc…	biological_process;molecular_function;cellular_component	[C]cell;[P]biological regulation;[F]binding;molecular function regulator;	-1.89182	4.74e-18	2.85e-17	-1.23391	8.36e-11	1.7e-10	-0.657905	0.00346047	0.0165797
LOC102180151	[P]GO:0034220//ion transmembrane transport;GO:0051234//establishment of localization;GO:0035873//lactate transmembrane transport;GO:0051179//localization;GO:0006820//anion transport;GO:0046942//carboxylic acid transport;GO:0071702//organic substance transport;GO:0015718//monocarboxylic acid transport;GO:0006811//ion transport;GO:1905039//carboxylic acid transmembrane transport;GO:0015711//organic…	molecular_function;cellular_component;biological_process	[C]membrane;organelle;organelle part;cell;membrane part;[P]localization;[F]transporter activity;	-1.35955	1.47e-42	6.2e-42	-1.19228	1.01e-36	9.77e-37	-0.16727	0.0312345	0.170534
LOC102180271	[P]GO:0045087//innate immune response;GO:0002376//immune system process;GO:0006952//defense response;GO:0050896//response to stimulus;GO:0006955//immune response;GO:0006950//response to stress;[C]GO:0031982//vesicle;GO:0044432//endoplasmic reticulum part;GO:0044464//cell part;GO:0098827//endoplasmic reticulum subcompartment;GO:0043229//intracellular organelle;GO:0031410//cytoplasmic vesicle;GO:00…	biological_process;cellular_component	[C]organelle part;membrane part;organelle;cell;membrane;[P]immune system process;response to stimulus;	-2.00232	1.51e-54	5.51e-54	-1.35103	1.33e-33	1.37e-33	-0.651282	1.46e-05	5.84e-05
LOC102180889	[C]GO:0016020//membrane;GO:0016021//integral component of membrane;GO:0031224//intrinsic component of membrane;GO:0044425//membrane part;	cellular_component	[C]membrane;membrane part;	-3.09836	1.73e-73	5.24e-73	-2.23096	6.12e-55	4.38e-55	-0.867405	0.000123076	0.000521224
LOC102183842	[P]GO:0051234//establishment of localization;GO:0051179//localization;GO:0006810//transport;[C]GO:0098805//whole membrane;GO:0016021//integral component of membrane;GO:0005615//extracellular space;GO:0044424//intracellular part;GO:0097708//intracellular vesicle;GO:0012505//endomembrane system;GO:0031090//organelle membrane;GO:0043226//organelle;GO:0031982//vesicle;GO:0043229//intracellular organe…	biological_process;cellular_component;molecular_function	[C]membrane;extracellular region;cell;organelle;organelle part;membrane part;[P]localization;[F]binding;transporter activity;catalytic activity;	-1.88457	6.78e-32	3.29e-31	-1.17686	1.45e-17	2.28e-17	-0.707712	7.85e-05	0.000328365
LOC102184324	[P]GO:1903900//regulation of viral life cycle;GO:0046135//pyrimidine nucleoside catabolic process;GO:0009607//response to biotic stimulus;GO:0050896//response to stimulus;GO:0043903//regulation of symbiosis, encompassing mutualism through parasitism;GO:0051707//response to other organism;GO:0044237//cellular metabolic process;GO:0008152//metabolic process;GO:1901135//carbohydrate derivative metab…	biological_process;cellular_component;molecular_function	[C]macromolecular complex;cell;organelle;cell part;[P]immune system process;biological regulation;response to stimulus;cellular process;multi-organism process;metabolic process;[F]catalytic activity;binding;	-1.65389	2.99e-18	1.8e-17	-1.64307	1.39e-18	2.11e-18	-0.0108239	0.148436	0.966284
LOC102188072	[P]GO:0051716//cellular response to stimulus;GO:0034097//response to cytokine;GO:0009987//cellular process;GO:0071294//cellular response to zinc ion;GO:0070887//cellular response to chemical stimulus;GO:0010043//response to zinc ion;GO:0046686//response to cadmium ion;GO:0050896//response to stimulus;GO:0071310//cellular response to organic substance;GO:0010035//response to inorganic substance;GO…	cellular_component;biological_process;molecular_function	[C]cell;organelle;[P]biological regulation;response to stimulus;cellular process;[F]binding;	-2.07477	1.18e-280	1.03e-280	-2.51183	0	0	0.437062	2.29e-07	8.39e-07
LOC102189920	[P]GO:0008152//metabolic process;GO:1901135//carbohydrate derivative metabolic process;GO:0034641//cellular nitrogen compound metabolic process;GO:0009987//cellular process;GO:0009225//nucleotide-sugar metabolic process;GO:0006793//phosphorus metabolic process;GO:0044238//primary metabolic process;GO:0006725//cellular aromatic compound metabolic process;GO:0071704//organic substance metabolic pro…	molecular_function;cellular_component;biological_process	[C]cell;[P]cellular process;metabolic process;[F]catalytic activity;binding;	-3.13281	3.23e-178	4.48e-178	-2.67249	5e-162	1.4e-162	-0.460317	0.00170409	0.00791275
LOC102190840	[P]GO:0055114//oxidation-reduction process;GO:0008152//metabolic process;[F]GO:0004497//monooxygenase activity;GO:0005506//iron ion binding;GO:0046906//tetrapyrrole binding;GO:0003824//catalytic activity;GO:0016705//oxidoreductase activity, acting on paired donors, with incorporation or reduction of molecular oxygen;GO:0048037//cofactor binding;GO:0046914//transition metal ion binding;GO:0020037/…	biological_process;molecular_function	[P]metabolic process;[F]binding;catalytic activity;	-2.80701	4.24e-15	2.69e-14	-1.41604	1.82e-07	4.39e-07	-1.39097	0.000647051	0.00289037
LOC106503257	[P]GO:0050794//regulation of cellular process;GO:0048518//positive regulation of biological process;GO:0031346//positive regulation of cell projection organization;GO:0050770//regulation of axonogenesis;GO:0001558//regulation of cell growth;GO:0051128//regulation of cellular component organization;GO:0022603//regulation of anatomical structure morphogenesis;GO:0065008//regulation of biological qu…	molecular_function;cellular_component;biological_process	[C]cell;membrane;[P]biological regulation;multicellular organismal process;response to stimulus;cellular process;signaling;cellular component organization or biogenesis;developmental process;[F]catalytic activity;binding;	-5.40302	6.43e-13	4.28e-12	-3.27509	1.69e-10	3.47e-10	-2.12793	0.0222342	0.11844
LOC108633191	[P]GO:0071704//organic substance metabolic process;GO:0050789//regulation of biological process;GO:0097264//self proteolysis;GO:0044238//primary metabolic process;GO:0065007//biological regulation;GO:0009987//cellular process;GO:0050896//response to stimulus;GO:0051716//cellular response to stimulus;GO:0007165//signal transduction;GO:0006807//nitrogen compound metabolic process;GO:1901564//organo…	cellular_component;biological_process	[C]cell;membrane;membrane part;[P]cellular process;biological regulation;metabolic process;signaling;response to stimulus;	-3.46055	5.81e-129	1.1e-128	-2.53525	9.85e-102	4.2e-102	-0.925303	6.85e-06	2.69e-05
LOC108633228	[F]GO:0005488//binding;GO:0043169//cation binding;GO:0046872//metal ion binding;GO:0005509//calcium ion binding;GO:0043167//ion binding;	molecular_function	[F]binding;	-2.38413	0	0	-1.16483	4.04e-145	1.23e-145	-1.2193	9.69e-68	1.2e-67
LOC108633263	[P]GO:0042494//detection of bacterial lipoprotein;GO:0045408//regulation of interleukin-6 biosynthetic process;GO:0032493//response to bacterial lipoprotein;GO:0098581//detection of external biotic stimulus;GO:0031323//regulation of cellular metabolic process;GO:0009889//regulation of biosynthetic process;GO:0045089//positive regulation of innate immune response;GO:0002764//immune response-regula…	cellular_component;molecular_function;biological_process	[C]membrane;membrane part;[P]multi-organism process;response to stimulus;immune system process;signaling;cellular process;biological regulation;[F]signal transducer activity;molecular transducer activity;	-1.62964	5.99e-26	3.16e-25	-1.36593	3.5e-21	4.93e-21	-0.263709	0.0330619	0.180984
LOC108633800	[C]GO:0005623//cell;GO:0016020//membrane;GO:0044464//cell part;GO:0005886//plasma membrane;GO:0071944//cell periphery;GO:0001533//cornified envelope;	cellular_component	[C]membrane;cell;	-8.73483	9.81e-179	1.36e-178	-4.48102	3.53e-218	7.36e-219	-4.25382	3.67e-11	1.17e-10
LOC108634360	[P]GO:0009712//catechol-containing compound metabolic process;GO:0042135//neurotransmitter catabolic process;GO:0019336//phenol-containing compound catabolic process;GO:1901360//organic cyclic compound metabolic process;GO:0017144//drug metabolic process;GO:1901564//organonitrogen compound metabolic process;GO:0019614//catechol-containing compound catabolic process;GO:0006584//catecholamine metab…	cellular_component;biological_process;molecular_function	[C]organelle;membrane;organelle part;membrane part;cell;[P]biological regulation;metabolic process;cellular process;[F]catalytic activity;	1.14644	1.23e-25	6.49e-25	1.32754	4.14e-37	3.98e-37	-0.1811	0.00771456	0.0385677
LOC108635102	[P]GO:0034641//cellular nitrogen compound metabolic process;GO:0071704//organic substance metabolic process;GO:0055114//oxidation-reduction process;GO:0006807//nitrogen compound metabolic process;GO:0055086//nucleobase-containing small molecule metabolic process;GO:0046483//heterocycle metabolic process;GO:1901360//organic cyclic compound metabolic process;GO:0044237//cellular metabolic process;G…	cellular_component;molecular_function;biological_process	[C]cell;[P]metabolic process;cellular process;[F]catalytic activity;binding;	-2.82693	3.18e-50	1.22e-49	-3.65318	1.09e-65	6.73e-66	0.826246	0.0042043	0.0203222
LOC108636234	[P]GO:1901576//organic substance biosynthetic process;GO:0042398//cellular modified amino acid biosynthetic process;GO:0042558//pteridine-containing compound metabolic process;GO:0044283//small molecule biosynthetic process;GO:0034641//cellular nitrogen compound metabolic process;GO:0008152//metabolic process;GO:0009987//cellular process;GO:0046394//carboxylic acid biosynthetic process;GO:0044249…	molecular_function;biological_process	[P]cellular process;metabolic process;[F]catalytic activity;	-1.95391	6.99e-10	5.01e-09	-1.45985	3.55e-07	8.7e-07	-0.49406	0.0439018	0.246549
LOC108637178	[P]GO:0051179//localization;GO:0051234//establishment of localization;GO:0006810//transport;[F]GO:0005215//transporter activity;	molecular_function;biological_process	[P]localization;[F]transporter activity;	-4.55749	5.91e-08	4.48e-07	-2.16653	6.14e-05	0.000174666	-2.39097	0.0128665	0.0663329
LOC108638604	[P]GO:0007155//cell adhesion;GO:1901342//regulation of vasculature development;GO:0016192//vesicle-mediated transport;GO:0007154//cell communication;GO:0022603//regulation of anatomical structure morphogenesis;GO:0009617//response to bacterium;GO:0022610//biological adhesion;GO:2000181//negative regulation of blood vessel morphogenesis;GO:0098542//defense response to other organism;GO:0048519//ne…	biological_process;molecular_function;cellular_component	[C]membrane;membrane part;cell;[P]multi-organism process;localization;biological regulation;biological adhesion;signaling;response to stimulus;cellular process;[F]molecular transducer activity;binding;	-1.74515	4.04e-209	4.72e-209	-1.01896	1.2e-98	5.3e-99	-0.726186	7.94e-28	1.74e-27
LOXL3	[P]GO:0032502//developmental process;GO:0007275//multicellular organism development;GO:0032501//multicellular organismal process;GO:0010558//negative regulation of macromolecule biosynthetic process;GO:0009889//regulation of biosynthetic process;GO:0051253//negative regulation of RNA metabolic process;GO:0060255//regulation of macromolecule metabolic process;GO:0010605//negative regulation of mac…	cellular_component;biological_process;molecular_function	[C]membrane;extracellular region;[P]localization;biological regulation;multicellular organismal process;cellular process;developmental process;metabolic process;[F]molecular transducer activity;catalytic activity;binding;	-2.49732	4.11e-139	7.34e-139	-1.53666	6.12e-79	3.29e-79	-0.960658	2.9e-14	8.45e-14
LRIG3	[P]GO:0048839//inner ear development;GO:0009887//animal organ morphogenesis;GO:0048568//embryonic organ development;GO:0048513//animal organ development;GO:0032501//multicellular organismal process;GO:0048562//embryonic organ morphogenesis;GO:0042471//ear morphogenesis;GO:0042472//inner ear morphogenesis;GO:0007423//sensory organ development;GO:0048840//otolith development;GO:0043583//ear develop…	cellular_component;biological_process	[C]membrane part;membrane;extracellular region;[P]developmental process;multicellular organismal process;	-2.16501	2.82e-183	3.78e-183	-1.28903	1.34e-94	6.13e-95	-0.87598	1.7e-21	4.21e-21
LRMP	[C]GO:0031224//intrinsic component of membrane;GO:0016021//integral component of membrane;GO:0044425//membrane part;GO:0016020//membrane;	cellular_component	[C]membrane part;membrane;	-1.90535	1.24e-101	2.93e-101	-1.48292	4.38e-76	2.42e-76	-0.422431	5.25e-05	0.000217682
LRP4	[P]GO:0007154//cell communication;GO:1903827//regulation of cellular protein localization;GO:0051716//cellular response to stimulus;GO:0070848//response to growth factor;GO:0042327//positive regulation of phosphorylation;GO:1903506//regulation of nucleic acid-templated transcription;GO:0010468//regulation of gene expression;GO:0098773//skin epidermis development;GO:0009954//proximal/distal patter…	biological_process;cellular_component;molecular_function	[C]membrane part;cell;synapse;membrane;[P]multicellular organismal process;growth;developmental process;cellular process;response to stimulus;cellular component organization or biogenesis;biological regulation;signaling;[F]binding;	-1.24698	0	0	-1.13601	0	0	-0.110965	3.57e-07	1.32e-06
LRRC66	[C]GO:0044425//membrane part;GO:0016021//integral component of membrane;GO:0031224//intrinsic component of membrane;GO:0016020//membrane;	cellular_component	[C]membrane;membrane part;	-1.80661	7.93e-48	3.13e-47	-1.17137	2.91e-27	3.45e-27	-0.635244	7.33e-06	2.89e-05
LRRC8B	[C]GO:0016021//integral component of membrane;GO:0031224//intrinsic component of membrane;GO:0044425//membrane part;GO:0016020//membrane;	cellular_component	[C]membrane part;membrane;	-3.09227	6.08e-21	3.49e-20	-1.44496	1.55e-09	3.35e-09	-1.64731	2.87e-05	0.000116939
LSP1	[P]GO:0006935//chemotaxis;GO:0007165//signal transduction;GO:0009987//cellular process;GO:0050896//response to stimulus;GO:0009605//response to external stimulus;GO:0007154//cell communication;GO:0050789//regulation of biological process;GO:0050794//regulation of cellular process;GO:0040011//locomotion;GO:0006952//defense response;GO:0051716//cellular response to stimulus;GO:0042221//response to …	biological_process;cellular_component;molecular_function	[C]membrane;cell;organelle;extracellular region;[P]signaling;locomotion;response to stimulus;cellular process;biological regulation;[F]signal transducer activity;	-1.265	3.76e-304	3.05e-304	-1.48924	0	0	0.224245	7.11e-08	2.55e-07
LTBP1	[P]GO:0007507//heart development;GO:0003281//ventricular septum development;GO:0035904//aorta development;GO:0072358//cardiovascular system development;GO:0001944//vasculature development;GO:0072359//circulatory system development;GO:0003205//cardiac chamber development;GO:0060976//coronary vasculature development;GO:0003279//cardiac septum development;GO:0048513//animal organ development;GO:0001…	biological_process;molecular_function;cellular_component	[C]macromolecular complex;supramolecular complex;extracellular region;[P]developmental process;multicellular organismal process;[F]binding;	-2.83742	0	0	-1.80982	1.5e-191	3.55e-192	-1.0276	4.88e-24	1.15e-23
LURAP1	[P]GO:0048583//regulation of response to stimulus;GO:0050794//regulation of cellular process;GO:0010647//positive regulation of cell communication;GO:0048518//positive regulation of biological process;GO:0009967//positive regulation of signal transduction;GO:0023056//positive regulation of signaling;GO:1902531//regulation of intracellular signal transduction;GO:0043122//regulation of I-kappaB kin…	biological_process;cellular_component	[C]cell;[P]biological regulation;	-2.26563	2.16e-80	6.11e-80	-1.05753	1.8e-29	2.03e-29	-1.2081	8.09e-18	2.17e-17
LYN	[P]GO:0031324//negative regulation of cellular metabolic process;GO:0061041//regulation of wound healing;GO:0051128//regulation of cellular component organization;GO:1903034//regulation of response to wounding;GO:0032945//negative regulation of mononuclear cell proliferation;GO:0045595//regulation of cell differentiation;GO:0033628//regulation of cell adhesion mediated by integrin;GO:0071216//cel…	cellular_component;biological_process;molecular_function	[C]membrane part;cell;organelle;membrane;extracellular region;[P]localization;signaling;multi-organism process;response to stimulus;biological regulation;immune system process;multicellular organismal process;cellular process;developmental process;metabolic process;[F]binding;catalytic activity;	-1.87737	7.42e-55	2.7e-54	-1.51048	5.83e-43	5.04e-43	-0.366892	0.00383703	0.0184769
MAGI3	[P]GO:0050789//regulation of biological process;GO:0043408//regulation of MAPK cascade;GO:0009987//cellular process;GO:0051174//regulation of phosphorus metabolic process;GO:0042325//regulation of phosphorylation;GO:0051716//cellular response to stimulus;GO:0080134//regulation of response to stress;GO:0046328//regulation of JNK cascade;GO:1902531//regulation of intracellular signal transduction;G…	cellular_component;biological_process;molecular_function	[C]cell junction;[P]signaling;response to stimulus;cellular process;biological regulation;[F]structural molecule activity;binding;	-2.55897	2.42e-133	4.47e-133	-1.49395	9.04e-71	5.29e-71	-1.06503	6.1e-16	1.71e-15
MAN1A1	[P]GO:0044237//cellular metabolic process;GO:1901564//organonitrogen compound metabolic process;GO:0006491//N-glycan processing;GO:0009987//cellular process;GO:1901135//carbohydrate derivative metabolic process;GO:0044238//primary metabolic process;GO:0071704//organic substance metabolic process;GO:0043170//macromolecule metabolic process;GO:0006807//nitrogen compound metabolic process;GO:0044260…	biological_process;cellular_component;molecular_function	[C]membrane part;extracellular region;cell;membrane;organelle part;organelle;[P]cellular process;metabolic process;[F]catalytic activity;binding;	-1.65258	1.5e-95	3.7e-95	-1.46174	6.91e-85	3.48e-85	-0.190843	0.0119178	0.0611058
MAP3K13	[P]GO:0050896//response to stimulus;GO:0048522//positive regulation of cellular process;GO:0009967//positive regulation of signal transduction;GO:0006464//cellular protein modification process;GO:0033554//cellular response to stress;GO:0001934//positive regulation of protein phosphorylation;GO:0071902//positive regulation of protein serine/threonine kinase activity;GO:0050794//regulation of cellu…	molecular_function;biological_process;cellular_component	[C]macromolecular complex;cell;membrane;[P]biological regulation;cellular process;signaling;response to stimulus;metabolic process;[F]signal transducer activity;binding;catalytic activity;	-2.59107	6.71e-47	2.68e-46	-1.68553	2.36e-29	2.66e-29	-0.90554	4.08e-05	0.000167767
MAP9	[P]GO:0060236//regulation of mitotic spindle organization;GO:0000278//mitotic cell cycle;GO:0090307//mitotic spindle assembly;GO:0070925//organelle assembly;GO:1902850//microtubule cytoskeleton organization involved in mitosis;GO:0051302//regulation of cell division;GO:0007010//cytoskeleton organization;GO:0048285//organelle fission;GO:0007088//regulation of mitotic nuclear division;GO:0090224//r…	cellular_component;molecular_function;biological_process	[C]organelle part;organelle;cell;supramolecular complex;[P]cellular component organization or biogenesis;biological regulation;cellular process;[F]binding;	-2.26846	1.21e-49	4.66e-49	-1.3846	2.2e-27	2.61e-27	-0.883867	1.38e-06	5.24e-06
MAPK12	[P]GO:0018209//peptidyl-serine modification;GO:0048869//cellular developmental process;GO:0048856//anatomical structure development;GO:0000165//MAPK cascade;GO:0050896//response to stimulus;GO:0044267//cellular protein metabolic process;GO:0006793//phosphorus metabolic process;GO:0009987//cellular process;GO:0006807//nitrogen compound metabolic process;GO:0035556//intracellular signal transductio…	molecular_function;cellular_component;biological_process	[C]organelle part;organelle;cell;membrane-enclosed lumen;[P]developmental process;biological regulation;metabolic process;cellular process;signaling;response to stimulus;[F]catalytic activity;signal transducer activity;binding;	-1.75126	3.68e-148	6.19e-148	-1.2191	1.62e-92	7.56e-93	-0.532153	3.95e-11	1.26e-10
MAPK8IP2	[P]GO:2000311//regulation of AMPA receptor activity;GO:0048667//cell morphogenesis involved in neuron differentiation;GO:0016358//dendrite development;GO:0032989//cellular component morphogenesis;GO:0023052//signaling;GO:0007618//mating;GO:0099537//trans-synaptic signaling;GO:0051966//regulation of synaptic transmission, glutamatergic;GO:0009893//positive regulation of metabolic process;GO:003250…	biological_process;cellular_component;molecular_function	[C]cell;[P]multi-organism process;response to stimulus;biological regulation;developmental process;cellular process;reproduction;reproductive process;multicellular organismal process;signaling;behavior;cellular component organization or biogenesis;[F]molecular function regulator;binding;	-1.44201	1.15e-19	6.77e-19	-1.70086	3.34e-25	4.19e-25	0.258847	0.0413	0.230887
MC4R	[P]GO:0019219//regulation of nucleobase-containing compound metabolic process;GO:0030810//positive regulation of nucleotide biosynthetic process;GO:0050896//response to stimulus;GO:0030072//peptide hormone secretion;GO:1900544//positive regulation of purine nucleotide metabolic process;GO:0030817//regulation of cAMP biosynthetic process;GO:0009306//protein secretion;GO:1900373//positive regulatio…	cellular_component;biological_process;molecular_function	[C]membrane part;membrane;cell;[P]cellular process;biological regulation;signaling;localization;response to stimulus;behavior;[F]molecular transducer activity;signal transducer activity;binding;	-3.40137	1.25e-08	9.3e-08	-2.8584	1.45e-07	3.47e-07	-0.54297	0.0983727	0.600054
MCF2L	[P]GO:0043085//positive regulation of catalytic activity;GO:0009966//regulation of signal transduction;GO:0044093//positive regulation of molecular function;GO:0051336//regulation of hydrolase activity;GO:0051056//regulation of small GTPase mediated signal transduction;GO:0050790//regulation of catalytic activity;GO:0010646//regulation of cell communication;GO:0065007//biological regulation;GO:00…	molecular_function;cellular_component;biological_process	[C]cell;extracellular region;[P]biological regulation;[F]binding;molecular function regulator;	-1.81579	9.74e-48	3.85e-47	-1.70752	3.45e-46	2.83e-46	-0.108274	0.0863592	0.518505
MCTP2	[C]GO:0016021//integral component of membrane;GO:0005654//nucleoplasm;GO:0044425//membrane part;GO:0005634//nucleus;GO:0043229//intracellular organelle;GO:0044422//organelle part;GO:0070013//intracellular organelle lumen;GO:0031974//membrane-enclosed lumen;GO:0043231//intracellular membrane-bounded organelle;GO:0044464//cell part;GO:0044446//intracellular organelle part;GO:0044428//nuclear part;G…	cellular_component;molecular_function	[C]membrane part;organelle part;organelle;membrane-enclosed lumen;cell;membrane;[F]binding;	-3.17708	4.2e-129	7.96e-129	-2.66481	2.01e-115	7.61e-116	-0.512273	0.00279672	0.0132629
MEOX1	[P]GO:0009893//positive regulation of metabolic process;GO:1903506//regulation of nucleic acid-templated transcription;GO:2001141//regulation of RNA biosynthetic process;GO:0009792//embryo development ending in birth or egg hatching;GO:0009889//regulation of biosynthetic process;GO:0060429//epithelium development;GO:0007389//pattern specification process;GO:0060255//regulation of macromolecule me…	molecular_function;biological_process;cellular_component	[C]cell;organelle;[P]multicellular organismal process;developmental process;biological regulation;[F]transcription regulator activity;binding;	-2.3873	3.01e-76	8.85e-76	-2.23437	1.48e-74	8.3e-75	-0.152927	0.0711229	0.418662
MFSD2B	[C]GO:0031224//intrinsic component of membrane;GO:0016020//membrane;GO:0016021//integral component of membrane;GO:0044425//membrane part;	cellular_component	[C]membrane part;membrane;	-2.69835	1.52e-08	1.13e-07	-1.57042	3.74e-05	0.000104767	-1.12793	0.0168636	0.0882529
MID1	[P]GO:0070727//cellular macromolecule localization;GO:0019220//regulation of phosphate metabolic process;GO:0043408//regulation of MAPK cascade;GO:0048522//positive regulation of cellular process;GO:0080135//regulation of cellular response to stress;GO:0023056//positive regulation of signaling;GO:0031323//regulation of cellular metabolic process;GO:0032268//regulation of cellular protein metaboli…	cellular_component;biological_process;molecular_function	[C]cell;organelle part;organelle;supramolecular complex;[P]biological regulation;localization;[F]binding;	-1.57224	2.33e-60	8.01e-60	-1.36588	6.31e-52	4.68e-52	-0.206365	0.0168307	0.088054
MISP	[C]GO:0043231//intracellular membrane-bounded organelle;GO:0043226//organelle;GO:0044424//intracellular part;GO:0005912//adherens junction;GO:0005622//intracellular;GO:0005886//plasma membrane;GO:0016020//membrane;GO:0043227//membrane-bounded organelle;GO:0005623//cell;GO:0071944//cell periphery;GO:0070161//anchoring junction;GO:0030055//cell-substrate junction;GO:0043229//intracellular organelle…	cellular_component	[C]cell;membrane;cell junction;organelle;	2.51332	3.06e-156	4.83e-156	2.59927	9.79e-183	2.42e-183	-0.0859519	0.0275884	0.149476
MLPH	[P]GO:0070727//cellular macromolecule localization;GO:0045184//establishment of protein localization;GO:0006810//transport;GO:0015833//peptide transport;GO:0015031//protein transport;GO:0071705//nitrogen compound transport;GO:0042886//amide transport;GO:0071702//organic substance transport;GO:0051649//establishment of localization in cell;GO:0051179//localization;GO:0051641//cellular localization…	cellular_component;molecular_function;biological_process	[C]organelle;cell;extracellular region;[P]localization;[F]binding;	-5.44201	8.88e-08	6.78e-07	-5.63601	1.14e-07	2.72e-07	NA	NA	NA
MMP9	[P]GO:0030574//collagen catabolic process;GO:0006928//movement of cell or subcellular component;GO:0071704//organic substance metabolic process;GO:0032963//collagen metabolic process;GO:0044236//multicellular organism metabolic process;GO:0009987//cellular process;GO:0002376//immune system process;GO:0044259//multicellular organismal macromolecule metabolic process;GO:0051179//localization;GO:000…	molecular_function;cellular_component;biological_process	[C]extracellular region;[P]cellular process;locomotion;localization;immune system process;metabolic process;multicellular organismal process;[F]catalytic activity;binding;	1.25498	3.86e-96	9.49e-96	1.07728	3.91e-71	2.28e-71	0.177704	8.31e-05	0.000348035
MS4A8	[C]GO:0016021//integral component of membrane;GO:0016020//membrane;GO:0044425//membrane part;GO:0031224//intrinsic component of membrane;	cellular_component	[C]membrane part;membrane;	-4.55749	5.91e-08	4.48e-07	-4.75149	6.15e-08	1.45e-07	0.193996	0.142644	0.924164
MTSS1	[P]GO:0051707//response to other organism;GO:0007010//cytoskeleton organization;GO:0051704//multi-organism process;GO:0009605//response to external stimulus;GO:0061024//membrane organization;GO:0006950//response to stress;GO:0032101//regulation of response to external stimulus;GO:0009056//catabolic process;GO:0010256//endomembrane system organization;GO:0016043//cellular component organization;GO…	molecular_function;cellular_component;biological_process	[C]organelle;cell;[P]multi-organism process;response to stimulus;biological regulation;metabolic process;cellular component organization or biogenesis;cellular process;[F]binding;	-1.73625	7.76e-245	7.63e-245	-1.01917	3.23e-116	1.21e-116	-0.717081	8.31e-32	1.69e-31
MUSTN1	[P]GO:0048869//cellular developmental process;GO:0009987//cellular process;GO:0042060//wound healing;GO:0032502//developmental process;GO:0042246//tissue regeneration;GO:0002062//chondrocyte differentiation;GO:0007275//multicellular organism development;GO:0048513//animal organ development;GO:0001501//skeletal system development;GO:0009888//tissue development;GO:0048856//anatomical structure deve…	biological_process;cellular_component	[C]organelle;cell;[P]response to stimulus;cellular process;multicellular organismal process;growth;cell proliferation;developmental process;	-1.34635	7.17e-146	1.22e-145	-2.02961	2.32e-276	3.85e-277	0.683258	8.08e-21	2.03e-20
MYRIP	[P]GO:0015833//peptide transport;GO:0015031//protein transport;GO:0046907//intracellular transport;GO:0070727//cellular macromolecule localization;GO:0033036//macromolecule localization;GO:0071702//organic substance transport;GO:0071705//nitrogen compound transport;GO:0051234//establishment of localization;GO:0006886//intracellular protein transport;GO:0006810//transport;GO:0008104//protein local…	biological_process;molecular_function;cellular_component	[C]macromolecular complex;synapse;organelle;organelle part;cell;[P]localization;[F]binding;	-1.59107	2.52e-14	1.62e-13	-1.90792	3.21e-18	4.94e-18	0.316853	0.0504055	0.286697
NAALAD2	[P]GO:0042133//neurotransmitter metabolic process;GO:0044238//primary metabolic process;GO:0065007//biological regulation;GO:0009056//catabolic process;GO:0019538//protein metabolic process;GO:0008152//metabolic process;GO:0006508//proteolysis;GO:0044248//cellular catabolic process;GO:0042135//neurotransmitter catabolic process;GO:0006807//nitrogen compound metabolic process;GO:0065008//regulatio…	cellular_component;biological_process;molecular_function	[C]membrane part;membrane;[P]metabolic process;cellular process;biological regulation;[F]catalytic activity;	-1.85705	2.16e-10	1.53e-09	-1.6525	3.9e-09	8.56e-09	-0.204553	0.100357	0.613949
NAALADL2	[C]GO:0016020//membrane;GO:0031224//intrinsic component of membrane;GO:0044425//membrane part;GO:0016021//integral component of membrane;	cellular_component	[C]membrane;membrane part;	-5.02698	2.19e-10	1.55e-09	-3.22097	1.98e-08	4.52e-08	-1.806	0.0378052	0.210118
NECAB3	[P]GO:0019222//regulation of metabolic process;GO:0009889//regulation of biosynthetic process;GO:1901564//organonitrogen compound metabolic process;GO:1903018//regulation of glycoprotein metabolic process;GO:0044238//primary metabolic process;GO:0080090//regulation of primary metabolic process;GO:0043170//macromolecule metabolic process;GO:0051246//regulation of protein metabolic process;GO:00105…	molecular_function;cellular_component;biological_process	[C]organelle;membrane;organelle part;membrane part;cell;[P]biological regulation;metabolic process;[F]binding;	-2.11832	1.77e-37	7.98e-37	-1.74156	1.22e-30	1.33e-30	-0.376753	0.0176032	0.0923894
NEURL1	[P]GO:0006996//organelle organization;GO:0050790//regulation of catalytic activity;GO:0007589//body fluid secretion;GO:0048518//positive regulation of biological process;GO:0061097//regulation of protein tyrosine kinase activity;GO:1901186//positive regulation of ERBB signaling pathway;GO:0045595//regulation of cell differentiation;GO:0044782//cilium organization;GO:0022008//neurogenesis;GO:00104…	biological_process;cellular_component;molecular_function	[C]synapse part;cell;synapse;membrane;organelle;[P]reproduction;multi-organism process;multicellular organismal process;biological regulation;cellular process;cellular component organization or biogenesis;reproductive process;developmental process;response to stimulus;locomotion;localization;metabolic process;[F]translation regulator activity;catalytic activity;binding;	-1.97253	3.49e-06	2.82e-05	-1.87702	1.05e-05	2.82e-05	-0.0955107	0.137799	0.882477
NFASC	[P]GO:0016043//cellular component organization;GO:0000904//cell morphogenesis involved in differentiation;GO:0048667//cell morphogenesis involved in neuron differentiation;GO:0007399//nervous system development;GO:0033036//macromolecule localization;GO:0007275//multicellular organism development;GO:0019226//transmission of nerve impulse;GO:0048858//cell projection morphogenesis;GO:0034329//cell j…	molecular_function;biological_process;cellular_component	[C]membrane;extracellular region;cell junction;cell;organelle;membrane part;[P]cellular component organization or biogenesis;developmental process;localization;locomotion;biological adhesion;multicellular organismal process;cellular process;response to stimulus;signaling;[F]binding;	-1.10912	7.09e-08	5.4e-07	-1.59262	4.13e-12	7.9e-12	0.483503	0.0179421	0.0942533
NMI	[P]GO:0045357//regulation of interferon-beta biosynthetic process;GO:0032687//negative regulation of interferon-alpha production;GO:0048583//regulation of response to stimulus;GO:0050777//negative regulation of immune response;GO:0032479//regulation of type I interferon production;GO:0065007//biological regulation;GO:0051239//regulation of multicellular organismal process;GO:0010605//negative reg…	biological_process;cellular_component	[C]cell;organelle part;membrane-enclosed lumen;organelle;[P]biological regulation;	-2.58977	1.18e-94	2.94e-94	-1.65529	1.87e-57	1.29e-57	-0.934479	5.22e-09	1.79e-08
NOL3	[P]GO:0010467//gene expression;GO:0016071//mRNA metabolic process;GO:0051223//regulation of protein transport;GO:0010665//regulation of cardiac muscle cell apoptotic process;GO:0097193//intrinsic apoptotic signaling pathway;GO:0051241//negative regulation of multicellular organismal process;GO:0010466//negative regulation of peptidase activity;GO:0043122//regulation of I-kappaB kinase/NF-kappaB s…	biological_process;cellular_component;molecular_function	[C]cell;organelle part;membrane-enclosed lumen;organelle;[P]metabolic process;response to stimulus;multicellular organismal process;cellular component organization or biogenesis;biological regulation;cellular process;localization;signaling;[F]molecular function regulator;binding;	-1.14612	9.77e-19	5.82e-18	-1.2298	2.65e-21	3.72e-21	0.0836725	0.0992977	0.607077
NOS3	[P]GO:0071222//cellular response to lipopolysaccharide;GO:2001233//regulation of apoptotic signaling pathway;GO:0065008//regulation of biological quality;GO:0010562//positive regulation of phosphorus metabolic process;GO:0001667//ameboidal-type cell migration;GO:0000003//reproduction;GO:0072593//reactive oxygen species metabolic process;GO:0050793//regulation of developmental process;GO:0060548//…	molecular_function;cellular_component;biological_process	[C]membrane;membrane part;organelle;cell;[P]detoxification;multi-organism process;cellular process;cellular component organization or biogenesis;response to stimulus;metabolic process;locomotion;developmental process;rhythmic process;biological regulation;signaling;multicellular organismal process;reproductive process;reproduction;localization;[F]binding;catalytic activity;	-1.82852	1.54e-152	2.5e-152	-1.20098	8.56e-88	4.19e-88	-0.627536	4.77e-14	1.4e-13
NOSTRIN	[P]GO:0010468//regulation of gene expression;GO:0048523//negative regulation of cellular process;GO:0009890//negative regulation of biosynthetic process;GO:0045892//negative regulation of transcription, DNA-templated;GO:0051171//regulation of nitrogen compound metabolic process;GO:0051172//negative regulation of nitrogen compound metabolic process;GO:1903506//regulation of nucleic acid-templated …	biological_process;molecular_function;cellular_component	[C]cell;organelle;[P]biological regulation;[F]binding;	-2.26204	3.77e-19	2.23e-18	-1.08164	4.87e-08	1.14e-07	-1.1804	3.28e-05	0.000134014
NOVA1	[P]GO:0007626//locomotory behavior;GO:0044260//cellular macromolecule metabolic process;GO:0048513//animal organ development;GO:0000398//mRNA splicing, via spliceosome;GO:0006397//mRNA processing;GO:0034641//cellular nitrogen compound metabolic process;GO:0051252//regulation of RNA metabolic process;GO:0010468//regulation of gene expression;GO:0098916//anterograde trans-synaptic signaling;GO:0099…	molecular_function;cellular_component;biological_process	[C]organelle part;cell;membrane-enclosed lumen;organelle;[P]biological regulation;multicellular organismal process;cellular process;behavior;metabolic process;developmental process;signaling;[F]binding;	-1.37128	6.02e-72	1.84e-71	-1.22551	3.96e-64	2.49e-64	-0.145769	0.0226429	0.120891
NOVA2	[P]GO:0000398//mRNA splicing, via spliceosome;GO:1901360//organic cyclic compound metabolic process;GO:0006139//nucleobase-containing compound metabolic process;GO:0008380//RNA splicing;GO:0090304//nucleic acid metabolic process;GO:0008152//metabolic process;GO:0016070//RNA metabolic process;GO:0044237//cellular metabolic process;GO:0046483//heterocycle metabolic process;GO:0071704//organic subst…	cellular_component;biological_process	[C]organelle;cell;[P]cellular process;metabolic process;	-1.30146	4.89e-14	3.18e-13	-1.19933	8.7e-13	1.61e-12	-0.102136	0.103821	0.639141
NOX1	[P]GO:0006811//ion transport;GO:0071468//cellular response to acidic pH;GO:1902533//positive regulation of intracellular signal transduction;GO:0032874//positive regulation of stress-activated MAPK cascade;GO:0055067//monovalent inorganic cation homeostasis;GO:0009891//positive regulation of biosynthetic process;GO:0006950//response to stress;GO:0010646//regulation of cell communication;GO:001714…	cellular_component;biological_process;molecular_function	[C]membrane;cell;organelle;membrane part;macromolecular complex;[P]metabolic process;multicellular organismal process;cellular process;response to stimulus;cellular component organization or biogenesis;developmental process;locomotion;biological regulation;localization;[F]catalytic activity;transporter activity;binding;	-2.38757	6.98e-09	5.15e-08	-3.42956	7.61e-12	1.47e-11	1.04199	0.0337696	0.185421
NPR1	[P]GO:1901564//organonitrogen compound metabolic process;GO:0009187//cyclic nucleotide metabolic process;GO:0044271//cellular nitrogen compound biosynthetic process;GO:0009152//purine ribonucleotide biosynthetic process;GO:0007167//enzyme linked receptor protein signaling pathway;GO:0065007//biological regulation;GO:0035556//intracellular signal transduction;GO:0009150//purine ribonucleotide meta…	cellular_component;molecular_function;biological_process	[C]membrane;macromolecular complex;membrane part;cell;[P]metabolic process;cellular process;biological regulation;response to stimulus;signaling;[F]binding;molecular transducer activity;signal transducer activity;catalytic activity;	-1.60098	3.75e-48	1.47e-47	-1.42725	5.36e-43	4.63e-43	-0.173736	0.0386615	0.215292
NPY1R	[P]GO:0007631//feeding behavior;GO:0048731//system development;GO:0051239//regulation of multicellular organismal process;GO:0003013//circulatory system process;GO:0019233//sensory perception of pain;GO:0023052//signaling;GO:0072359//circulatory system development;GO:0007186//G-protein coupled receptor signaling pathway;GO:0050793//regulation of developmental process;GO:0048856//anatomical struct…	biological_process;molecular_function;cellular_component	[C]cell;membrane;membrane part;[P]signaling;cellular process;developmental process;multicellular organismal process;metabolic process;response to stimulus;behavior;biological regulation;[F]signal transducer activity;molecular transducer activity;	-2.76394	9.16e-07	7.24e-06	-1.78801	0.000130735	0.000381326	-0.975929	0.0429357	0.240799
NR1I3	[P]GO:0071396//cellular response to lipid;GO:0010468//regulation of gene expression;GO:0010604//positive regulation of macromolecule metabolic process;GO:0010629//negative regulation of gene expression;GO:0009725//response to hormone;GO:0060255//regulation of macromolecule metabolic process;GO:0023052//signaling;GO:0045944//positive regulation of transcription from RNA polymerase II promoter;GO:0…	cellular_component;biological_process;molecular_function	[C]cell;organelle part;organelle;membrane-enclosed lumen;[P]response to stimulus;signaling;cellular process;biological regulation;[F]binding;molecular transducer activity;signal transducer activity;transcription regulator activity;	-2.65325	0.00028931	0.00255115	-3.87582	7.94e-05	0.000227846	1.22257	0.0795703	0.473414
NRIP2	[C]GO:0044464//cell part;GO:0005623//cell;GO:0005622//intracellular;GO:0005737//cytoplasm;GO:0044424//intracellular part;	cellular_component	[C]cell;	-1.5522	8.55e-17	5.26e-16	-1.55355	3.24e-17	5.15e-17	0.00135081	0.152381	0.99566
NRP1	[P]GO:0061552//ganglion morphogenesis;GO:0061439//kidney vasculature morphogenesis;GO:0032270//positive regulation of cellular protein metabolic process;GO:0050794//regulation of cellular process;GO:0021825//substrate-dependent cerebral cortex tangential migration;GO:0032879//regulation of localization;GO:0060560//developmental growth involved in morphogenesis;GO:0009887//animal organ morphogenes…	biological_process;molecular_function;cellular_component	[C]membrane;cell;organelle part;cell junction;organelle;membrane part;extracellular region;supramolecular complex;[P]cellular process;multicellular organismal process;biological regulation;signaling;response to stimulus;cellular component organization or biogenesis;locomotion;developmental process;localization;growth;[F]molecular transducer activity;binding;signal transducer activity;catalytic ac…	-1.94096	3.28e-244	3.24e-244	-1.0921	1.46e-111	5.71e-112	-0.84886	1.74e-34	3.39e-34
NRROS	[P]GO:0006955//immune response;GO:0009605//response to external stimulus;GO:0006950//response to stress;GO:0009607//response to biotic stimulus;GO:0051707//response to other organism;GO:0045087//innate immune response;GO:0006952//defense response;GO:0008152//metabolic process;GO:0009987//cellular process;GO:0044237//cellular metabolic process;GO:0002376//immune system process;GO:0043207//response…	biological_process;cellular_component	[C]membrane part;membrane;organelle part;organelle;cell;[P]multi-organism process;metabolic process;immune system process;response to stimulus;cellular process;	-1.67297	1.1e-15	6.88e-15	-1.56928	8.77e-15	1.51e-14	-0.103685	0.114128	0.710533
NTF3	[P]GO:0023052//signaling;GO:0001932//regulation of protein phosphorylation;GO:0042326//negative regulation of phosphorylation;GO:0009892//negative regulation of metabolic process;GO:0043067//regulation of programmed cell death;GO:0009987//cellular process;GO:0032148//activation of protein kinase B activity;GO:2000145//regulation of cell motility;GO:0031323//regulation of cellular metabolic proces…	biological_process;cellular_component;molecular_function	[C]membrane part;membrane;[P]response to stimulus;cellular process;signaling;biological regulation;[F]binding;molecular function regulator;	-1.23556	1.47e-07	1.14e-06	-1.94413	1.37e-12	2.55e-12	0.708569	0.00880917	0.0442885
NTM	[P]GO:0022610//biological adhesion;GO:0007155//cell adhesion;[C]GO:0044425//membrane part;GO:0005623//cell;GO:0031224//intrinsic component of membrane;GO:0005886//plasma membrane;GO:0071944//cell periphery;GO:0016021//integral component of membrane;GO:0044464//cell part;GO:0016020//membrane;GO:0031225//anchored component of membrane;	biological_process;cellular_component	[C]membrane;membrane part;cell;[P]biological adhesion;	-5.02698	2.43e-06	1.95e-05	-3.22097	3.92e-05	0.00011005	NA	NA	NA
NTN3	[C]GO:0005623//cell;GO:0043226//organelle;GO:0005737//cytoplasm;GO:0044464//cell part;GO:0005794//Golgi apparatus;GO:0012505//endomembrane system;GO:0043227//membrane-bounded organelle;GO:0043229//intracellular organelle;GO:0044444//cytoplasmic part;GO:0005622//intracellular;GO:0044424//intracellular part;GO:0005576//extracellular region;GO:0043231//intracellular membrane-bounded organelle;[F]GO:…	cellular_component;molecular_function	[C]extracellular region;organelle;cell;[F]binding;	-1.60912	4.05e-07	3.16e-06	-1.24369	2.64e-05	7.3e-05	-0.365432	0.0666489	0.389149
NXN	[P]GO:0051246//regulation of protein metabolic process;GO:0048585//negative regulation of response to stimulus;GO:0009892//negative regulation of metabolic process;GO:0048523//negative regulation of cellular process;GO:0048519//negative regulation of biological process;GO:0097237//cellular response to toxic substance;GO:0080090//regulation of primary metabolic process;GO:0051172//negative regulat…	biological_process;molecular_function;cellular_component	[C]organelle;cell;[P]multicellular organismal process;metabolic process;biological regulation;detoxification;response to stimulus;cellular process;developmental process;[F]catalytic activity;antioxidant activity;	-1.1729	3.63e-250	3.52e-250	-1.42411	0	0	0.251213	3.39e-09	1.15e-08
NXPH1	[C]GO:0044425//membrane part;GO:0031224//intrinsic component of membrane;GO:0005576//extracellular region;GO:0016020//membrane;GO:0016021//integral component of membrane;[F]GO:0005488//binding;GO:0005102//receptor binding;GO:0005515//protein binding;	cellular_component;molecular_function	[C]extracellular region;membrane;membrane part;[F]binding;	-1.85705	0.000447249	0.00397605	-4.37298	2.26e-06	5.82e-06	2.51592	0.0126171	0.0648865
OAT	[P]GO:0006807//nitrogen compound metabolic process;GO:0071704//organic substance metabolic process;GO:0044248//cellular catabolic process;GO:0008152//metabolic process;GO:0006560//proline metabolic process;GO:0016043//cellular component organization;GO:1901360//organic cyclic compound metabolic process;GO:0009065//glutamine family amino acid catabolic process;GO:1901607//alpha-amino acid biosynth…	molecular_function;biological_process;cellular_component	[C]cell;organelle;organelle part;membrane-enclosed lumen;[P]metabolic process;cellular process;cellular component organization or biogenesis;[F]binding;catalytic activity;	-1.57425	8.2e-96	2.02e-95	-1.53204	1.42e-97	6.33e-98	-0.0422126	0.107945	0.667065
OLFML2A	[P]GO:0030198//extracellular matrix organization;GO:0009987//cellular process;GO:0043062//extracellular structure organization;GO:0016043//cellular component organization;GO:0071840//cellular component organization or biogenesis;[C]GO:0044421//extracellular region part;GO:0005576//extracellular region;GO:0031012//extracellular matrix;GO:0005578//proteinaceous extracellular matrix;[F]GO:0050840//e…	molecular_function;biological_process;cellular_component	[C]extracellular region;[P]cellular component organization or biogenesis;cellular process;[F]binding;	-3.04352	1.85e-269	1.67e-269	-2.19863	2.88e-201	6.45e-202	-0.844893	6.06e-12	1.89e-11
PABPC5	[F]GO:1901265//nucleoside phosphate binding;GO:0036094//small molecule binding;GO:0003676//nucleic acid binding;GO:1901363//heterocyclic compound binding;GO:0097159//organic cyclic compound binding;GO:0005488//binding;GO:0003723//RNA binding;GO:0000166//nucleotide binding;	molecular_function	[F]binding;	-1.70505	3.21e-05	0.000270093	-1.89904	1.84e-05	5.02e-05	0.193996	0.12162	0.7634
PAQR8	[P]GO:0065007//biological regulation;GO:0009725//response to hormone;GO:0071310//cellular response to organic substance;GO:0023052//signaling;GO:0048545//response to steroid hormone;GO:0007154//cell communication;GO:0032870//cellular response to hormone stimulus;GO:0007165//signal transduction;GO:0071396//cellular response to lipid;GO:0033993//response to lipid;GO:0042221//response to chemical;GO…	biological_process;cellular_component;molecular_function	[C]membrane part;membrane;cell;[P]biological regulation;response to stimulus;cellular process;signaling;[F]binding;signal transducer activity;molecular transducer activity;	-1.45389	4.78e-49	1.86e-48	-1.4272	3.64e-50	2.78e-50	-0.0266922	0.131208	0.832348
PCSK5	[P]GO:0001655//urogenital system development;GO:0009059//macromolecule biosynthetic process;GO:0035295//tube development;GO:0003044//regulation of systemic arterial blood pressure mediated by a chemical signal;GO:0072001//renal system development;GO:0048731//system development;GO:0003013//circulatory system process;GO:0010467//gene expression;GO:0071705//nitrogen compound transport;GO:0001991//re…	biological_process;cellular_component;molecular_function	[C]organelle;membrane;cell;extracellular region;membrane part;[P]reproduction;metabolic process;cellular process;multi-organism process;reproductive process;multicellular organismal process;biological regulation;developmental process;localization;[F]binding;catalytic activity;	-2.67831	2.44e-61	8.28e-61	-1.81244	1.01e-40	9.1e-41	-0.865876	2.18e-05	8.8e-05
PDE9A	[P]GO:0009987//cellular process;GO:0050789//regulation of biological process;GO:0051716//cellular response to stimulus;GO:0023052//signaling;GO:0007154//cell communication;GO:0050794//regulation of cellular process;GO:0050896//response to stimulus;GO:0065007//biological regulation;GO:0007165//signal transduction;[F]GO:0042578//phosphoric ester hydrolase activity;GO:0004112//cyclic-nucleotide phos…	biological_process;molecular_function	[P]response to stimulus;cellular process;biological regulation;signaling;[F]binding;catalytic activity;	-1.47799	5.49e-29	2.78e-28	-1.28176	1.17e-24	1.48e-24	-0.196238	0.042256	0.236534
PDGFB	[P]GO:0071310//cellular response to organic substance;GO:0051928//positive regulation of calcium ion transport;GO:0051052//regulation of DNA metabolic process;GO:0009987//cellular process;GO:0010634//positive regulation of epithelial cell migration;GO:2000026//regulation of multicellular organismal development;GO:0010563//negative regulation of phosphorus metabolic process;GO:0051272//positive re…	cellular_component;biological_process;molecular_function	[C]membrane;cell;extracellular region;[P]localization;locomotion;signaling;metabolic process;cellular process;biological regulation;immune system process;response to stimulus;[F]molecular function regulator;binding;	-1.25577	3.1e-41	1.33e-40	-1.20684	1.07e-40	9.59e-41	-0.0489309	0.108417	0.670318
PDGFC	[P]GO:1901701//cellular response to oxygen-containing compound;GO:0007165//signal transduction;GO:0045935//positive regulation of nucleobase-containing compound metabolic process;GO:0007154//cell communication;GO:0010562//positive regulation of phosphorus metabolic process;GO:0043200//response to amino acid;GO:1901698//response to nitrogen compound;GO:0014066//regulation of phosphatidylinositol 3…	cellular_component;biological_process;molecular_function	[C]organelle;extracellular region;membrane;cell;[P]cellular component organization or biogenesis;developmental process;response to stimulus;multicellular organismal process;signaling;biological regulation;cellular process;[F]molecular function regulator;binding;	-1.20181	1.66e-94	4.14e-94	-1.09553	1.57e-86	7.76e-87	-0.106271	0.0239865	0.128684
PDGFRL	[C]GO:0005576//extracellular region;	cellular_component	[C]extracellular region;	-1.38706	7.8e-39	3.46e-38	-1.10051	7.38e-29	8.44e-29	-0.286559	0.00532203	0.0259766
PDYN	[P]GO:0007154//cell communication;GO:0050789//regulation of biological process;GO:0050877//nervous system process;GO:0099536//synaptic signaling;GO:0003008//system process;GO:0007186//G-protein coupled receptor signaling pathway;GO:0050794//regulation of cellular process;GO:0007218//neuropeptide signaling pathway;GO:0065007//biological regulation;GO:0007600//sensory perception;GO:0051716//cellula…	cellular_component;molecular_function;biological_process	[C]synapse part;synapse;cell;extracellular region;membrane;[P]cellular process;biological regulation;multicellular organismal process;signaling;response to stimulus;[F]molecular function regulator;binding;	-2.47176	9.32e-09	6.89e-08	-2.49583	9.21e-09	2.07e-08	0.0240709	0.149127	0.972554
PEAR1	[P]GO:0006897//endocytosis;GO:0006909//phagocytosis;GO:0051234//establishment of localization;GO:0016192//vesicle-mediated transport;GO:0043654//recognition of apoptotic cell;GO:0043277//apoptotic cell clearance;GO:0006810//transport;GO:0008037//cell recognition;GO:0006910//phagocytosis, recognition;GO:0051179//localization;GO:0098657//import into cell;GO:0009987//cellular process;[C]GO:0031224//…	biological_process;cellular_component	[C]membrane;cell;membrane part;[P]cellular process;localization;	-1.56901	3.66e-85	9.86e-85	-1.62366	1.5e-94	6.85e-95	0.0546463	0.0989578	0.604763
PECAM1	[P]GO:0007265//Ras protein signal transduction;GO:0050896//response to stimulus;GO:0035556//intracellular signal transduction;GO:0007266//Rho protein signal transduction;GO:0009987//cellular process;GO:0051270//regulation of cellular component movement;GO:0040012//regulation of locomotion;GO:0030334//regulation of cell migration;GO:0042060//wound healing;GO:0006950//response to stress;GO:0009611/…	cellular_component;biological_process	[C]supramolecular complex;organelle;organelle part;membrane part;membrane;cell;[P]biological regulation;response to stimulus;signaling;cellular process;	-1.18143	2.95e-219	3.25e-219	-1.17446	3.49e-231	6.87e-232	-0.00697052	0.137221	0.877958
PGBD1	[P]GO:0051252//regulation of RNA metabolic process;GO:2000112//regulation of cellular macromolecule biosynthetic process;GO:2001141//regulation of RNA biosynthetic process;GO:0060255//regulation of macromolecule metabolic process;GO:0019222//regulation of metabolic process;GO:0065007//biological regulation;GO:0010556//regulation of macromolecule biosynthetic process;GO:0006355//regulation of tran…	biological_process;molecular_function	[P]biological regulation;[F]transcription regulator activity;	-2.25097	9.39e-55	3.42e-54	-1.33207	8.92e-29	1.02e-28	-0.918898	1.1e-07	3.96e-07
PHACTR2	[P]GO:0044092//negative regulation of molecular function;GO:0043086//negative regulation of catalytic activity;GO:0065009//regulation of molecular function;GO:0065007//biological regulation;GO:0050790//regulation of catalytic activity;[F]GO:0030234//enzyme regulator activity;GO:0019888//protein phosphatase regulator activity;GO:0003779//actin binding;GO:0098772//molecular function regulator;GO:00…	molecular_function;biological_process	[P]biological regulation;[F]binding;molecular function regulator;	-2.64987	1.32e-57	4.67e-57	-1.4673	4.33e-29	4.91e-29	-1.18257	7.77e-09	2.68e-08
PHF11	[P]GO:0031326//regulation of cellular biosynthetic process;GO:0060255//regulation of macromolecule metabolic process;GO:0051171//regulation of nitrogen compound metabolic process;GO:2000112//regulation of cellular macromolecule biosynthetic process;GO:0019219//regulation of nucleobase-containing compound metabolic process;GO:0009889//regulation of biosynthetic process;GO:1903506//regulation of nu…	molecular_function;cellular_component;biological_process	[C]cell;organelle;[P]biological regulation;[F]binding;	-2.13007	5.78e-62	1.95e-61	-1.44271	7.51e-39	6.99e-39	-0.68736	6.92e-06	2.72e-05
PITPNC1	[P]GO:0010876//lipid localization;GO:0006869//lipid transport;GO:0033036//macromolecule localization;GO:0015711//organic anion transport;GO:0050789//regulation of biological process;GO:0009987//cellular process;GO:0015748//organophosphate ester transport;GO:0050896//response to stimulus;GO:0051179//localization;GO:0051234//establishment of localization;GO:0065007//biological regulation;GO:0071702…	molecular_function;cellular_component;biological_process	[C]organelle part;organelle;membrane-enclosed lumen;cell;[P]localization;signaling;biological regulation;cellular process;response to stimulus;[F]binding;transporter activity;	-2.29412	3.66e-44	1.51e-43	-1.2067	7.18e-20	1.05e-19	-1.08742	2.22e-08	7.81e-08
PKD1	[P]GO:0032268//regulation of cellular protein metabolic process;GO:0046823//negative regulation of nucleocytoplasmic transport;GO:0019220//regulation of phosphate metabolic process;GO:0072088//nephron epithelium morphogenesis;GO:0006950//response to stress;GO:0043170//macromolecule metabolic process;GO:0001656//metanephros development;GO:0048568//embryonic organ development;GO:0072358//cardiovasc…	molecular_function;cellular_component;biological_process	[C]membrane;macromolecular complex;membrane part;organelle;extracellular region;cell;[P]reproductive process;biological regulation;cell aggregation;localization;reproduction;metabolic process;multicellular organismal process;cellular process;signaling;response to stimulus;developmental process;[F]binding;transporter activity;	-1.81159	0	0	-1.38157	0	0	-0.430013	2.38e-30	4.98e-30
PLA2G2F	[P]GO:0032944//regulation of mononuclear cell proliferation;GO:0070663//regulation of leukocyte proliferation;GO:0019637//organophosphate metabolic process;GO:0050866//negative regulation of cell activation;GO:0050794//regulation of cellular process;GO:0042127//regulation of cell proliferation;GO:0065007//biological regulation;GO:0009056//catabolic process;GO:0050868//negative regulation of T cel…	cellular_component;molecular_function;biological_process	[C]extracellular region;[P]biological regulation;cellular process;metabolic process;[F]catalytic activity;binding;	1.85162	0	0	1.93394	0	0	-0.082327	1.61e-09	5.41e-09
PLA2G6	[P]GO:0009058//biosynthetic process;GO:0044237//cellular metabolic process;GO:0006650//glycerophospholipid metabolic process;GO:0006655//phosphatidylglycerol biosynthetic process;GO:0071704//organic substance metabolic process;GO:0032049//cardiolipin biosynthetic process;GO:0006955//immune response;GO:0051707//response to other organism;GO:0046486//glycerolipid metabolic process;GO:0006793//phosp…	biological_process;cellular_component	[C]organelle;cell;organelle part;extracellular region;[P]multi-organism process;metabolic process;immune system process;cellular process;response to stimulus;	-1.13687	2.7e-33	1.29e-32	-1.41217	6.49e-48	5.15e-48	0.275296	0.00469963	0.0228453
PLAGL1	[P]GO:0060538//skeletal muscle organ development;GO:0045944//positive regulation of transcription from RNA polymerase II promoter;GO:0035914//skeletal muscle cell differentiation;GO:0010557//positive regulation of macromolecule biosynthetic process;GO:0048731//system development;GO:0010556//regulation of macromolecule biosynthetic process;GO:0007275//multicellular organism development;GO:0010604/…	biological_process;molecular_function;cellular_component	[C]cell;organelle part;membrane-enclosed lumen;organelle;[P]biological regulation;developmental process;multicellular organismal process;cellular process;[F]binding;transcription regulator activity;	-1.75547	3.26e-112	7.04e-112	-1.28887	4.19e-76	2.31e-76	-0.466601	3.81e-07	1.41e-06
PLCD4	[P]GO:0009056//catabolic process;GO:0000003//reproduction;GO:0019637//organophosphate metabolic process;GO:0006796//phosphate-containing compound metabolic process;GO:0006793//phosphorus metabolic process;GO:0065007//biological regulation;GO:0050794//regulation of cellular process;GO:0006644//phospholipid metabolic process;GO:0006650//glycerophospholipid metabolic process;GO:0071704//organic subs…	biological_process;cellular_component;molecular_function	[C]cell;organelle part;organelle;membrane;[P]reproductive process;cellular process;reproduction;multi-organism process;response to stimulus;signaling;biological regulation;metabolic process;[F]signal transducer activity;binding;catalytic activity;	-3.13007	3.54e-07	2.76e-06	-2.32407	1.3e-05	3.51e-05	-0.806004	0.0706309	0.415289
PLEKHA2	[C]GO:0071944//cell periphery;GO:0005622//intracellular;GO:0043227//membrane-bounded organelle;GO:0044424//intracellular part;GO:0043231//intracellular membrane-bounded organelle;GO:0016020//membrane;GO:0005886//plasma membrane;GO:0044464//cell part;GO:0043226//organelle;GO:0043229//intracellular organelle;GO:0005623//cell;GO:0005634//nucleus;GO:0005737//cytoplasm;[F]GO:0008289//lipid binding;GO:…	molecular_function;cellular_component	[C]membrane;organelle;cell;[F]binding;	-2.14795	9.7e-103	2.26e-102	-1.51716	2.57e-68	1.54e-68	-0.630794	2.66e-07	9.78e-07
PLSCR4	[P]GO:1901701//cellular response to oxygen-containing compound;GO:0071222//cellular response to lipopolysaccharide;GO:0002237//response to molecule of bacterial origin;GO:0009617//response to bacterium;GO:0042221//response to chemical;GO:0051704//multi-organism process;GO:0009607//response to biotic stimulus;GO:0071216//cellular response to biotic stimulus;GO:1901700//response to oxygen-containin…	biological_process;cellular_component;molecular_function	[C]membrane;cell;organelle;extracellular region;[P]multi-organism process;cellular process;response to stimulus;[F]binding;	-3.17898	2.6e-44	1.07e-43	-1.78801	8.79e-25	1.12e-24	-1.39097	1.85e-06	7.08e-06
PLXDC2	[C]GO:0016021//integral component of membrane;GO:0070062//extracellular exosome;GO:0031224//intrinsic component of membrane;GO:0031982//vesicle;GO:0043226//organelle;GO:0005576//extracellular region;GO:0016020//membrane;GO:0044425//membrane part;GO:0005615//extracellular space;GO:0044421//extracellular region part;GO:0043230//extracellular organelle;GO:1903561//extracellular vesicle;GO:0043227//m…	cellular_component	[C]extracellular region;membrane part;organelle;membrane;	-2.68787	2.77e-125	5.43e-125	-2.2657	1.13e-109	4.47e-110	-0.422161	0.00231746	0.0109017
PNPLA7	[P]GO:0071704//organic substance metabolic process;GO:0006629//lipid metabolic process;GO:0008152//metabolic process;GO:0032502//developmental process;GO:0044238//primary metabolic process;[C]GO:0016021//integral component of membrane;GO:0044425//membrane part;GO:0043227//membrane-bounded organelle;GO:0005623//cell;GO:0043229//intracellular organelle;GO:0044444//cytoplasmic part;GO:0005622//intra…	cellular_component;molecular_function;biological_process	[C]membrane;membrane part;organelle;cell;[P]developmental process;metabolic process;[F]catalytic activity;	-1.06483	1.22e-67	3.88e-67	-1.50165	1.36e-120	4.91e-121	0.436819	9.48e-09	3.28e-08
POLD4	[P]GO:0048522//positive regulation of cellular process;GO:0043170//macromolecule metabolic process;GO:0034645//cellular macromolecule biosynthetic process;GO:0009059//macromolecule biosynthetic process;GO:0034641//cellular nitrogen compound metabolic process;GO:0050679//positive regulation of epithelial cell proliferation;GO:0008152//metabolic process;GO:0009058//biosynthetic process;GO:0071704//…	cellular_component;molecular_function;biological_process	[C]organelle part;macromolecular complex;organelle;membrane-enclosed lumen;cell;[P]metabolic process;response to stimulus;cellular process;biological regulation;[F]catalytic activity;	1.18548	0	0	1.21072	0	0	-0.02524	0.0265211	0.143303
POLE4	[P]GO:0046483//heterocycle metabolic process;GO:0018130//heterocycle biosynthetic process;GO:0006725//cellular aromatic compound metabolic process;GO:0044271//cellular nitrogen compound biosynthetic process;GO:0044238//primary metabolic process;GO:0043543//protein acylation;GO:0006475//internal protein amino acid acetylation;GO:0044249//cellular biosynthetic process;GO:0008152//metabolic process;…	molecular_function;cellular_component;biological_process	[C]organelle part;membrane-enclosed lumen;macromolecular complex;cell;organelle;[P]cellular process;metabolic process;cellular component organization or biogenesis;[F]binding;catalytic activity;	-1.40474	7.54e-104	1.74e-103	-1.56158	1.92e-128	6.54e-129	0.156843	0.0123169	0.0632594
PON3	[P]GO:0008152//metabolic process;GO:0019222//regulation of metabolic process;GO:0006725//cellular aromatic compound metabolic process;GO:0044281//small molecule metabolic process;GO:0032929//negative regulation of superoxide anion generation;GO:0071704//organic substance metabolic process;GO:0009636//response to toxic substance;GO:0031324//negative regulation of cellular metabolic process;GO:1901…	molecular_function;biological_process;cellular_component	[C]extracellular region;organelle;[P]response to stimulus;cellular process;metabolic process;biological regulation;[F]catalytic activity;binding;	2.16464	8.14e-19	4.84e-18	2.22649	9.57e-21	1.37e-20	-0.061843	0.114542	0.713473
PPM1L	[P]GO:0007165//signal transduction;GO:0006468//protein phosphorylation;GO:0043412//macromolecule modification;GO:0006807//nitrogen compound metabolic process;GO:0006464//cellular protein modification process;GO:0009987//cellular process;GO:0050789//regulation of biological process;GO:0035556//intracellular signal transduction;GO:0044260//cellular macromolecule metabolic process;GO:0006470//protei…	cellular_component;biological_process;molecular_function	[C]extracellular region;organelle;cell;[P]cellular process;metabolic process;biological regulation;signaling;response to stimulus;[F]catalytic activity;binding;	-2.22512	1.38e-49	5.35e-49	-1.32319	3.26e-26	3.97e-26	-0.901929	4.57e-07	1.7e-06
PPP1R16B	[P]GO:0032268//regulation of cellular protein metabolic process;GO:0045446//endothelial cell differentiation;GO:0001938//positive regulation of endothelial cell proliferation;GO:0001885//endothelial cell development;GO:0031324//negative regulation of cellular metabolic process;GO:0060429//epithelium development;GO:0045765//regulation of angiogenesis;GO:1904018//positive regulation of vasculature …	biological_process;cellular_component	[C]cell;organelle;membrane;[P]biological regulation;cellular process;developmental process;	-1.7168	2.38e-60	8.19e-60	-1.20642	2.73e-38	2.56e-38	-0.510382	1.78e-05	7.15e-05
PPP1R3G	[P]GO:0005979//regulation of glycogen biosynthetic process;GO:0070873//regulation of glycogen metabolic process;GO:0031325//positive regulation of cellular metabolic process;GO:0042592//homeostatic process;GO:0065009//regulation of molecular function;GO:0009889//regulation of biosynthetic process;GO:0043467//regulation of generation of precursor metabolites and energy;GO:2000465//regulation of gl…	biological_process;molecular_function;cellular_component	[C]cell;[P]biological regulation;[F]binding;	-1.66715	4.24e-84	1.15e-83	-1.46061	1.11e-73	6.31e-74	-0.206542	0.0116971	0.059898
PRDM16	[P]GO:0043457//regulation of cellular respiration;GO:0045600//positive regulation of fat cell differentiation;GO:0080090//regulation of primary metabolic process;GO:0048519//negative regulation of biological process;GO:0090287//regulation of cellular response to growth factor stimulus;GO:0043586//tongue development;GO:0030154//cell differentiation;GO:1903707//negative regulation of hemopoiesis;GO…	cellular_component;molecular_function;biological_process	[C]organelle;macromolecular complex;cell;[P]biological regulation;multicellular organismal process;cellular process;developmental process;[F]binding;transcription regulator activity;	-1.49177	3.02e-10	2.14e-09	-1.26127	2.26e-08	5.17e-08	-0.230502	0.0764493	0.452992
PRND	[P]GO:0044085//cellular component biogenesis;GO:0022607//cellular component assembly;GO:0043933//macromolecular complex subunit organization;GO:0051260//protein homooligomerization;GO:0006461//protein complex assembly;GO:0071822//protein complex subunit organization;GO:0065003//macromolecular complex assembly;GO:0009987//cellular process;GO:0016043//cellular component organization;GO:0070271//pro…	cellular_component;biological_process	[C]membrane part;membrane;cell;[P]cellular process;cellular component organization or biogenesis;	-3.40725	4.67e-17	2.86e-16	-1.76474	2.69e-09	5.87e-09	-1.64251	0.000751722	0.00337496
PROX1	[P]GO:0003208//cardiac ventricle morphogenesis;GO:0060421//positive regulation of heart growth;GO:2000179//positive regulation of neural precursor cell proliferation;GO:0045595//regulation of cell differentiation;GO:0051252//regulation of RNA metabolic process;GO:0030239//myofibril assembly;GO:0051090//regulation of DNA binding transcription factor activity;GO:0022008//neurogenesis;GO:0061113//pa…	cellular_component;biological_process;molecular_function	[C]cell;organelle;[P]biological regulation;multicellular organismal process;locomotion;cell proliferation;cellular process;cellular component organization or biogenesis;developmental process;localization;[F]binding;transcription regulator activity;	-2.24038	2.68e-16	1.67e-15	-2.00374	9.92e-15	1.71e-14	-0.236638	0.0909517	0.548499
PRRX1	[P]GO:0009966//regulation of signal transduction;GO:0008284//positive regulation of cell proliferation;GO:0035107//appendage morphogenesis;GO:0045595//regulation of cell differentiation;GO:0048731//system development;GO:0048518//positive regulation of biological process;GO:0048705//skeletal system morphogenesis;GO:0051216//cartilage development;GO:0072358//cardiovascular system development;GO:003…	cellular_component;molecular_function;biological_process	[C]membrane-enclosed lumen;cell;organelle;organelle part;[P]multicellular organismal process;cellular process;biological regulation;developmental process;[F]binding;transcription regulator activity;	-2.15078	3.96e-19	2.35e-18	-1.90666	4.14e-17	6.6e-17	-0.244125	0.0793038	0.471797
PTGDR2	[P]GO:0009967//positive regulation of signal transduction;GO:0023056//positive regulation of signaling;GO:0009605//response to external stimulus;GO:0098916//anterograde trans-synaptic signaling;GO:0023051//regulation of signaling;GO:0050794//regulation of cellular process;GO:0007186//G-protein coupled receptor signaling pathway;GO:0099536//synaptic signaling;GO:0009966//regulation of signal trans…	cellular_component;molecular_function;biological_process	[C]cell;membrane part;membrane;[P]locomotion;response to stimulus;signaling;biological regulation;cellular process;[F]molecular transducer activity;binding;signal transducer activity;	-2.31648	1.12e-07	8.62e-07	-1.81004	5.44e-06	1.43e-05	-0.506444	0.0724772	0.42744
PTPRD	[P]GO:0006470//protein dephosphorylation;GO:0071704//organic substance metabolic process;GO:1901564//organonitrogen compound metabolic process;GO:0036211//protein modification process;GO:0044267//cellular protein metabolic process;GO:0044260//cellular macromolecule metabolic process;GO:0044238//primary metabolic process;GO:0006793//phosphorus metabolic process;GO:0009987//cellular process;GO:0043…	molecular_function;cellular_component;biological_process	[C]extracellular region;membrane;organelle;membrane part;[P]metabolic process;cellular process;[F]catalytic activity;	-2.44201	5.97e-14	3.88e-13	-2.84246	2.25e-16	3.68e-16	0.400447	0.077888	0.462786
RAPGEF3	[P]GO:0007154//cell communication;GO:0048522//positive regulation of cellular process;GO:0048519//negative regulation of biological process;GO:0061028//establishment of endothelial barrier;GO:0051345//positive regulation of hydrolase activity;GO:0071417//cellular response to organonitrogen compound;GO:0009893//positive regulation of metabolic process;GO:0023052//signaling;GO:0051493//regulation o…	molecular_function;cellular_component;biological_process	[C]organelle;extracellular region;cell;membrane;organelle part;[P]signaling;developmental process;biological regulation;response to stimulus;cellular process;[F]binding;molecular function regulator;	-1.70042	1.66e-141	2.92e-141	-1.67713	2.18e-147	6.55e-148	-0.0232987	0.125821	0.793552
RASD1	[P]GO:0023052//signaling;GO:0007264//small GTPase mediated signal transduction;GO:0007165//signal transduction;GO:0050789//regulation of biological process;GO:0035556//intracellular signal transduction;GO:0050896//response to stimulus;GO:0050794//regulation of cellular process;GO:0009987//cellular process;GO:0007154//cell communication;GO:0051716//cellular response to stimulus;GO:0065007//biologi…	cellular_component;biological_process;molecular_function	[C]cell;membrane;organelle;[P]biological regulation;signaling;response to stimulus;cellular process;[F]binding;	-1.27633	4.58e-38	2.05e-37	-1.62547	2.39e-56	1.67e-56	0.349146	0.00166855	0.00774041
RASGRP3	[P]GO:0050896//response to stimulus;GO:0065009//regulation of molecular function;GO:0050794//regulation of cellular process;GO:0044093//positive regulation of molecular function;GO:0050789//regulation of biological process;GO:0023052//signaling;GO:0043087//regulation of GTPase activity;GO:0043547//positive regulation of GTPase activity;GO:0035556//intracellular signal transduction;GO:0051336//reg…	cellular_component;biological_process;molecular_function	[C]macromolecular complex;cell;[P]biological regulation;signaling;response to stimulus;cellular process;[F]molecular function regulator;binding;	-2.32441	2.22e-46	8.9e-46	-1.62029	6.01e-31	6.51e-31	-0.704124	0.000240643	0.00103977
REEP5	[C]GO:0043226//organelle;GO:0005576//extracellular region;GO:0016020//membrane;GO:1903561//extracellular vesicle;GO:0031224//intrinsic component of membrane;GO:0044425//membrane part;GO:0031982//vesicle;GO:0044421//extracellular region part;GO:0016021//integral component of membrane;GO:0005615//extracellular space;GO:0070062//extracellular exosome;GO:0043227//membrane-bounded organelle;GO:0043230…	cellular_component	[C]membrane part;organelle;extracellular region;membrane;	-1.60502	1.86e-147	3.14e-147	-1.07387	3.51e-85	1.76e-85	-0.531144	2.58e-13	7.72e-13
RGN	[P]GO:0016051//carbohydrate biosynthetic process;GO:0009110//vitamin biosynthetic process;GO:0071704//organic substance metabolic process;GO:0006082//organic acid metabolic process;GO:0006766//vitamin metabolic process;GO:0019853//L-ascorbic acid biosynthetic process;GO:0046364//monosaccharide biosynthetic process;GO:0009987//cellular process;GO:0050794//regulation of cellular process;GO:0051336/…	molecular_function;biological_process;cellular_component	[C]organelle part;organelle;membrane-enclosed lumen;cell;[P]metabolic process;biological regulation;cellular process;[F]catalytic activity;binding;molecular function regulator;	-1.39657	6.29e-10	4.5e-09	-1.43187	3.13e-10	6.53e-10	0.0352981	0.140834	0.907064
RHBDL3	[C]GO:0031224//intrinsic component of membrane;GO:0016021//integral component of membrane;GO:0016020//membrane;GO:0044425//membrane part;[F]GO:0003824//catalytic activity;GO:0008236//serine-type peptidase activity;GO:0140096//catalytic activity, acting on a protein;GO:0043167//ion binding;GO:0008233//peptidase activity;GO:0004252//serine-type endopeptidase activity;GO:0046872//metal ion binding;G…	molecular_function;cellular_component	[C]membrane part;membrane;[F]catalytic activity;binding;	-1.01838	9.07e-74	2.73e-73	-1.21731	3.03e-103	1.28e-103	0.198928	0.000849636	0.00383413
ROBO4	[P]GO:0032501//multicellular organismal process;GO:0048856//anatomical structure development;GO:0050789//regulation of biological process;GO:0010941//regulation of cell death;GO:0043067//regulation of programmed cell death;GO:0042981//regulation of apoptotic process;GO:0007275//multicellular organism development;GO:0048514//blood vessel morphogenesis;GO:0065007//biological regulation;GO:0032502//…	biological_process;cellular_component	[C]organelle;extracellular region;[P]biological regulation;developmental process;multicellular organismal process;	-1.56017	3.87e-126	7.51e-126	-1.80594	2.96e-164	8.17e-165	0.24577	0.00120552	0.00552394
ROM1	[P]GO:0009987//cellular process;GO:0003008//system process;GO:0032501//multicellular organismal process;GO:0007600//sensory perception;GO:0010468//regulation of gene expression;GO:0007601//visual perception;GO:0050877//nervous system process;GO:0060042//retina morphogenesis in camera-type eye;GO:0009887//animal organ morphogenesis;GO:0048731//system development;GO:0060219//camera-type eye photore…	biological_process;molecular_function;cellular_component	[C]cell;organelle;membrane;membrane part;organelle part;[P]cellular process;developmental process;biological regulation;biological adhesion;multicellular organismal process;[F]binding;	-1.87793	2.72e-85	7.33e-85	-1.3144	1.59e-54	1.14e-54	-0.563525	6.66e-07	2.5e-06
RPH3AL	[P]GO:0032879//regulation of localization;GO:0009966//regulation of signal transduction;GO:0070727//cellular macromolecule localization;GO:0051179//localization;GO:0010648//negative regulation of cell communication;GO:0023051//regulation of signaling;GO:0048585//negative regulation of response to stimulus;GO:0009968//negative regulation of signal transduction;GO:0048519//negative regulation of bi…	molecular_function;biological_process;cellular_component	[C]cell;[P]localization;biological regulation;[F]binding;	-1.67697	4.79e-16	2.98e-15	-1.67832	2.02e-16	3.3e-16	0.00135081	0.15245	0.996172
RSPO3	[P]GO:0032502//developmental process;GO:0048608//reproductive structure development;GO:0023056//positive regulation of signaling;GO:0060669//embryonic placenta morphogenesis;GO:0065007//biological regulation;GO:0048646//anatomical structure formation involved in morphogenesis;GO:0001890//placenta development;GO:0048729//tissue morphogenesis;GO:2000050//regulation of non-canonical Wnt signaling pa…	molecular_function;biological_process;cellular_component	[C]extracellular region;[P]developmental process;reproductive process;biological regulation;multicellular organismal process;reproduction;[F]binding;	-2.01053	3.19e-46	1.28e-45	-1.02482	5.31e-19	7.98e-19	-0.98571	1.27e-09	4.25e-09
S1PR1	[P]GO:0042330//taxis;GO:0007517//muscle organ development;GO:0048644//muscle organ morphogenesis;GO:0008284//positive regulation of cell proliferation;GO:0007154//cell communication;GO:0030029//actin filament-based process;GO:0003007//heart morphogenesis;GO:0055008//cardiac muscle tissue morphogenesis;GO:0002376//immune system process;GO:0006996//organelle organization;GO:0120031//plasma membrane…	molecular_function;biological_process;cellular_component	[C]membrane;membrane part;organelle;cell;[P]multicellular organismal process;immune system process;localization;cellular process;locomotion;growth;signaling;response to stimulus;developmental process;biological regulation;cellular component organization or biogenesis;[F]signal transducer activity;binding;molecular transducer activity;	-1.79889	3.24e-105	7.37e-105	-1.83438	1.84e-114	7e-115	0.0354921	0.12014	0.752634
SACS	[P]GO:0051128//regulation of cellular component organization;GO:0048519//negative regulation of biological process;GO:0050794//regulation of cellular process;GO:0090083//regulation of inclusion body assembly;GO:0065007//biological regulation;GO:0048523//negative regulation of cellular process;GO:0050789//regulation of biological process;GO:0044087//regulation of cellular component biogenesis;GO:0…	biological_process;molecular_function;cellular_component	[C]organelle;cell;[P]biological regulation;[F]binding;	-2.37947	1.43e-41	6.13e-41	-1.53465	3.68e-25	4.62e-25	-0.844823	5.6e-05	0.000232619
SCN3B	[P]GO:0086026//atrial cardiac muscle cell to AV node cell signaling;GO:0045823//positive regulation of heart contraction;GO:0034765//regulation of ion transmembrane transport;GO:0006928//movement of cell or subcellular component;GO:1903524//positive regulation of blood circulation;GO:0043270//positive regulation of ion transport;GO:0032412//regulation of ion transmembrane transporter activity;GO:…	cellular_component;molecular_function;biological_process	[C]organelle part;cell;macromolecular complex;membrane;membrane part;supramolecular complex;organelle;[P]biological regulation;cellular process;signaling;localization;multicellular organismal process;[F]binding;transporter activity;molecular function regulator;	-3.31648	7.37e-16	4.61e-15	-2.51048	9.57e-13	1.78e-12	-0.806004	0.0383407	0.213369
SCN9A	[P]GO:0006954//inflammatory response;GO:0030001//metal ion transport;GO:0007610//behavior;GO:0006950//response to stress;GO:0043269//regulation of ion transport;GO:0006811//ion transport;GO:0034765//regulation of ion transmembrane transport;GO:0065008//regulation of biological quality;GO:0007275//multicellular organism development;GO:0050789//regulation of biological process;GO:0050896//response …	biological_process;molecular_function;cellular_component	[C]macromolecular complex;membrane part;membrane;cell;[P]multicellular organismal process;biological regulation;response to stimulus;behavior;developmental process;localization;[F]transporter activity;	-2.67374	8.84e-305	7.15e-305	-1.87594	2.13e-211	4.54e-212	-0.797803	1.67e-16	4.61e-16
SEMA3A	[P]GO:0007166//cell surface receptor signaling pathway;GO:0097485//neuron projection guidance;GO:0061551//trigeminal ganglion development;GO:0006929//substrate-dependent cell migration;GO:0021825//substrate-dependent cerebral cortex tangential migration;GO:0021675//nerve development;GO:0007417//central nervous system development;GO:0021884//forebrain neuron development;GO:2000147//positive regula…	biological_process;molecular_function	[P]multicellular organismal process;cellular component organization or biogenesis;developmental process;locomotion;biological regulation;signaling;growth;localization;cellular process;response to stimulus;[F]molecular function regulator;binding;	-3.0682	5.35e-37	2.43e-36	-2.74136	8.61e-35	8.66e-35	-0.326836	0.0682798	0.399919
SEMA3D	[P]GO:0048864//stem cell development;GO:0040017//positive regulation of locomotion;GO:0022604//regulation of cell morphogenesis;GO:0009888//tissue development;GO:0050922//negative regulation of chemotaxis;GO:0048638//regulation of developmental growth;GO:0032502//developmental process;GO:0023052//signaling;GO:0031344//regulation of cell projection organization;GO:0048640//negative regulation of d…	molecular_function;cellular_component;biological_process	[C]membrane;membrane part;extracellular region;[P]developmental process;response to stimulus;cellular component organization or biogenesis;biological regulation;locomotion;localization;cellular process;multicellular organismal process;signaling;[F]molecular function regulator;binding;	-3.55749	3.54e-31	1.74e-30	-2.42956	5.16e-23	6.86e-23	-1.12793	0.00333009	0.015918
SEP4	[P]GO:0007286//spermatid development;GO:0043065//positive regulation of apoptotic process;GO:0065007//biological regulation;GO:0043067//regulation of programmed cell death;GO:0060255//regulation of macromolecule metabolic process;GO:0032501//multicellular organismal process;GO:0021700//developmental maturation;GO:0009967//positive regulation of signal transduction;GO:0048513//animal organ develop…	biological_process;cellular_component;molecular_function	[C]organelle part;organelle;cell;membrane-enclosed lumen;[P]biological regulation;cellular component organization or biogenesis;reproduction;multicellular organismal process;developmental process;cellular process;multi-organism process;reproductive process;[F]binding;	-1.06707	0	0	-1.02532	0	0	-0.0417458	0.0307574	0.167709
SEPN1	[P]GO:0051716//cellular response to stimulus;GO:0071313//cellular response to caffeine;GO:0033554//cellular response to stress;GO:0071407//cellular response to organic cyclic compound;GO:0048856//anatomical structure development;GO:0048589//developmental growth;GO:0048513//animal organ development;GO:0003008//system process;GO:0033555//multicellular organismal response to stress;GO:0014816//skele…	biological_process;cellular_component;molecular_function	[C]membrane;cell;membrane part;organelle;organelle part;[P]response to stimulus;cellular process;growth;biological regulation;cellular component organization or biogenesis;multicellular organismal process;developmental process;[F]binding;	-1.56108	6.82e-201	8.31e-201	-1.79229	1.25e-259	2.18e-260	0.231207	0.000213926	0.000922032
SERPINB1	[P]GO:0065009//regulation of molecular function;GO:0044092//negative regulation of molecular function;GO:0010951//negative regulation of endopeptidase activity;GO:0051336//regulation of hydrolase activity;GO:0051172//negative regulation of nitrogen compound metabolic process;GO:0010466//negative regulation of peptidase activity;GO:0051248//negative regulation of protein metabolic process;GO:00507…	biological_process;molecular_function;cellular_component	[C]organelle;membrane;extracellular region;[P]biological regulation;[F]molecular function regulator;	-1.60201	0	0	-2.2715	0	0	0.669488	5.43e-93	5.07e-93
SERTM1	[C]GO:0016021//integral component of membrane;GO:0016020//membrane;GO:0044425//membrane part;GO:0031224//intrinsic component of membrane;	cellular_component	[C]membrane;membrane part;	-2.31195	1.91e-59	6.62e-59	-1.47316	6.53e-35	6.55e-35	-0.838794	1.16e-06	4.4e-06
SH2B3	[P]GO:0050896//response to stimulus;GO:0032502//developmental process;GO:0007154//cell communication;GO:0048518//positive regulation of biological process;GO:0048869//cellular developmental process;GO:0050794//regulation of cellular process;GO:0035162//embryonic hemopoiesis;GO:0048731//system development;GO:0023051//regulation of signaling;GO:0048522//positive regulation of cellular process;GO:00…	biological_process;cellular_component;molecular_function	[C]cell;[P]multicellular organismal process;developmental process;response to stimulus;cellular process;biological regulation;immune system process;signaling;[F]signal transducer activity;binding;	-1.73292	4.58e-59	1.6e-58	-1.2575	2.21e-39	2.03e-39	-0.475417	7.85e-05	0.000328181
SH2D3C	[P]GO:0050794//regulation of cellular process;GO:0051716//cellular response to stimulus;GO:0009987//cellular process;GO:0007165//signal transduction;GO:0051336//regulation of hydrolase activity;GO:0007264//small GTPase mediated signal transduction;GO:0044093//positive regulation of molecular function;GO:0043085//positive regulation of catalytic activity;GO:0043087//regulation of GTPase activity;G…	cellular_component;molecular_function;biological_process	[C]cell;[P]cellular process;response to stimulus;biological regulation;signaling;[F]molecular function regulator;binding;	-1.2859	3.29e-30	1.64e-29	-1.70352	1e-46	8.16e-47	0.417622	0.00128756	0.00590906
SH3BGRL	[C]GO:0043230//extracellular organelle;GO:0005576//extracellular region;GO:0005615//extracellular space;GO:0070062//extracellular exosome;GO:0031982//vesicle;GO:1903561//extracellular vesicle;GO:0044421//extracellular region part;GO:0043227//membrane-bounded organelle;GO:0043226//organelle;[F]GO:0005488//binding;GO:0005515//protein binding;GO:0017124//SH3 domain binding;GO:0019904//protein domain…	molecular_function;cellular_component	[C]extracellular region;organelle;[F]binding;	-2.32962	9.9e-215	1.12e-214	-1.1154	4.72e-81	2.49e-81	-1.21422	3.94e-42	6.82e-42
SH3RF3	[F]GO:0046872//metal ion binding;GO:0043167//ion binding;GO:0043169//cation binding;GO:0005488//binding;	molecular_function	[F]binding;	-1.36063	9.92e-80	2.82e-79	-1.20019	1.14e-69	6.75e-70	-0.160435	0.0132445	0.0683817
SHTN1	[P]GO:0032878//regulation of establishment or maintenance of cell polarity;GO:0120039//plasma membrane bounded cell projection morphogenesis;GO:0022008//neurogenesis;GO:0016043//cellular component organization;GO:0010256//endomembrane system organization;GO:0051239//regulation of multicellular organismal process;GO:0050793//regulation of developmental process;GO:0000902//cell morphogenesis;GO:006…	molecular_function;cellular_component;biological_process	[C]cell;supramolecular complex;macromolecular complex;organelle part;organelle;[P]cellular process;cellular component organization or biogenesis;biological regulation;developmental process;multicellular organismal process;[F]binding;	-2.76987	1.31e-91	3.34e-91	-1.30371	5.88e-37	5.66e-37	-1.46615	2.25e-18	5.98e-18
SIGLEC11	[C]GO:0044425//membrane part;GO:0016021//integral component of membrane;GO:0031224//intrinsic component of membrane;GO:0016020//membrane;	cellular_component	[C]membrane part;membrane;	-2.3749	3.22e-10	2.29e-09	-1.27344	2.22e-05	6.11e-05	-1.10146	0.00509821	0.0248537
SLC10A1	[C]GO:0016020//membrane;GO:0031224//intrinsic component of membrane;GO:0016021//integral component of membrane;GO:0044425//membrane part;[F]GO:0046873//metal ion transmembrane transporter activity;GO:0015081//sodium ion transmembrane transporter activity;GO:0015291//secondary active transmembrane transporter activity;GO:0015077//monovalent inorganic cation transmembrane transporter activity;GO:00…	molecular_function;cellular_component	[C]membrane part;membrane;[F]transporter activity;	-1.70505	3.43e-08	2.59e-07	-1.22097	1.25e-05	3.38e-05	-0.484076	0.0415237	0.232204
SLC15A1	[P]GO:0006857//oligopeptide transport;GO:0071705//nitrogen compound transport;GO:0006810//transport;GO:0042886//amide transport;GO:0071702//organic substance transport;GO:0051179//localization;GO:0055085//transmembrane transport;GO:0035672//oligopeptide transmembrane transport;GO:0051234//establishment of localization;GO:0015833//peptide transport;[C]GO:0044464//cell part;GO:0005903//brush border…	cellular_component;biological_process;molecular_function	[C]cell;membrane part;membrane;[P]localization;[F]transporter activity;	-1.38692	8.56e-150	1.42e-149	-1.54297	3.04e-186	7.38e-187	0.15605	0.00484146	0.0235579
SLC17A9	[P]GO:0032880//regulation of protein localization;GO:0006810//transport;GO:1903827//regulation of cellular protein localization;GO:0031323//regulation of cellular metabolic process;GO:0051049//regulation of transport;GO:0019222//regulation of metabolic process;GO:0055085//transmembrane transport;GO:0051179//localization;GO:0051222//positive regulation of protein transport;GO:0050789//regulation o…	biological_process;cellular_component	[C]membrane;membrane part;[P]biological regulation;localization;	1.33177	4.78e-19	2.83e-18	2.27088	7.85e-73	4.5e-73	-0.939113	1.45e-20	3.66e-20
SLC1A3	[P]GO:0003008//system process;GO:0050885//neuromuscular process controlling balance;GO:0043650//dicarboxylic acid biosynthetic process;GO:1903146//regulation of autophagy of mitochondrion;GO:0034220//ion transmembrane transport;GO:0098779//positive regulation of mitophagy in response to mitochondrial depolarization;GO:0042940//D-amino acid transport;GO:0021545//cranial nerve development;GO:007184…	molecular_function;cellular_component;biological_process	[C]membrane;cell;membrane part;[P]biological regulation;behavior;multicellular organismal process;response to stimulus;localization;metabolic process;developmental process;multi-organism process;cellular component organization or biogenesis;cellular process;[F]binding;transporter activity;	-2.01852	5.02e-11	3.48e-10	-2.21251	3.25e-12	6.2e-12	0.193996	0.109514	0.678196
SLC25A30	[P]GO:0006810//transport;GO:0006839//mitochondrial transport;GO:0051234//establishment of localization;GO:0051179//localization;[C]GO:0016021//integral component of membrane;GO:0044429//mitochondrial part;GO:0031966//mitochondrial membrane;GO:0043231//intracellular membrane-bounded organelle;GO:0016020//membrane;GO:0031224//intrinsic component of membrane;GO:0043227//membrane-bounded organelle;GO…	biological_process;cellular_component	[C]membrane;organelle part;membrane part;cell;organelle;[P]localization;	-1.343	1.75e-33	8.33e-33	-1.08025	2.45e-25	3.06e-25	-0.262757	0.0100135	0.0507371
SLC26A1	[P]GO:0098660//inorganic ion transmembrane transport;GO:0065008//regulation of biological quality;GO:0065007//biological regulation;GO:0015711//organic anion transport;GO:0006885//regulation of pH;GO:0009987//cellular process;GO:0051179//localization;GO:0006873//cellular ion homeostasis;GO:0030003//cellular cation homeostasis;GO:0019725//cellular homeostasis;GO:0015698//inorganic anion transport;…	biological_process;cellular_component;molecular_function	[C]membrane part;membrane;cell;[P]cellular process;localization;biological regulation;[F]transporter activity;	-1.88077	5.38e-70	1.67e-69	-1.02002	1.75e-30	1.92e-30	-0.860747	2.92e-12	9e-12
SLC2A3	[P]GO:0051179//localization;GO:1904659//glucose transmembrane transport;GO:0008645//hexose transport;GO:0008643//carbohydrate transport;GO:0015749//monosaccharide transport;GO:0071702//organic substance transport;GO:0006811//ion transport;GO:0051234//establishment of localization;GO:1905950//monosaccharide transmembrane transport;GO:0055085//transmembrane transport;GO:0070837//dehydroascorbic aci…	biological_process;molecular_function;cellular_component	[C]organelle part;organelle;membrane part;cell;membrane;[P]localization;[F]transporter activity;binding;	-1.99303	2.96e-21	1.69e-20	-1.63601	3.42e-17	5.44e-17	-0.357019	0.0372433	0.206285
SLC52A3	[P]GO:0006950//response to stress;GO:0007600//sensory perception;GO:0007605//sensory perception of sound;GO:0032501//multicellular organismal process;GO:0003008//system process;GO:0009266//response to temperature stimulus;GO:0009408//response to heat;GO:0042493//response to drug;GO:0050877//nervous system process;GO:0071702//organic substance transport;GO:0009628//response to abiotic stimulus;GO:…	biological_process;molecular_function;cellular_component	[C]cell;membrane;membrane part;[P]localization;cellular process;response to stimulus;multicellular organismal process;[F]transporter activity;	1.03396	6.17e-23	3.41e-22	1.52311	7.69e-58	5.27e-58	-0.489147	5.16e-10	1.71e-09
SLC6A14	[P]GO:1905039//carboxylic acid transmembrane transport;GO:0015711//organic anion transport;GO:0006820//anion transport;GO:0046942//carboxylic acid transport;GO:0006810//transport;GO:0019752//carboxylic acid metabolic process;GO:0055085//transmembrane transport;GO:0009636//response to toxic substance;GO:0034220//ion transmembrane transport;GO:0071705//nitrogen compound transport;GO:0006520//cellul…	cellular_component;biological_process;molecular_function	[C]extracellular region;membrane;cell;membrane part;organelle;[P]response to stimulus;localization;cellular process;metabolic process;[F]transporter activity;	-4.78207	2.61e-193	3.31e-193	-2.31835	2.34e-114	8.91e-115	-2.46372	2.54e-25	5.83e-25
SLC6A15	[P]GO:0015804//neutral amino acid transport;GO:0003333//amino acid transmembrane transport;GO:0006810//transport;GO:0015849//organic acid transport;GO:0071705//nitrogen compound transport;GO:0051234//establishment of localization;GO:0046942//carboxylic acid transport;GO:1903825//organic acid transmembrane transport;GO:0006820//anion transport;GO:0015820//leucine transport;GO:0035524//proline tran…	biological_process;cellular_component;molecular_function	[C]membrane part;cell;membrane;[P]localization;[F]transporter activity;	-2.46371	4.42e-11	3.06e-10	-2.30978	1.8e-10	3.71e-10	-0.153927	0.125362	0.790185
SLC6A20	[P]GO:0009987//cellular process;GO:0046942//carboxylic acid transport;GO:0006820//anion transport;GO:0006836//neurotransmitter transport;GO:0007268//chemical synaptic transmission;GO:0015804//neutral amino acid transport;GO:0015824//proline transport;GO:0055085//transmembrane transport;GO:0006811//ion transport;GO:1903825//organic acid transmembrane transport;GO:1905039//carboxylic acid transmemb…	cellular_component;biological_process;molecular_function	[C]cell;membrane;membrane part;[P]localization;cellular process;response to stimulus;signaling;[F]transporter activity;	-1.64521	3.27e-62	1.1e-61	-2.18194	7.51e-95	3.43e-95	0.536729	4.47e-05	0.000184625
SLC6A6	[P]GO:0055085//transmembrane transport;GO:0015711//organic anion transport;GO:0071702//organic substance transport;GO:0071705//nitrogen compound transport;GO:0051234//establishment of localization;GO:0006810//transport;GO:1903825//organic acid transmembrane transport;GO:0051179//localization;GO:0006811//ion transport;GO:0006820//anion transport;GO:0006836//neurotransmitter transport;GO:0015849//o…	biological_process;cellular_component;molecular_function	[C]cell;membrane;membrane part;[P]localization;[F]transporter activity;	-1.6404	5.14e-68	1.63e-67	-1.53915	1.31e-65	8.09e-66	-0.101247	0.0694797	0.407444
SLC9A3	[P]GO:0065007//biological regulation;GO:0006811//ion transport;GO:0042592//homeostatic process;GO:0048878//chemical homeostasis;GO:0055080//cation homeostasis;GO:0015672//monovalent inorganic cation transport;GO:0030001//metal ion transport;GO:0055085//transmembrane transport;GO:0098660//inorganic ion transmembrane transport;GO:0055067//monovalent inorganic cation homeostasis;GO:0050801//ion home…	molecular_function;cellular_component;biological_process	[C]cell;extracellular region;membrane;organelle;membrane part;[P]localization;biological regulation;[F]transporter activity;binding;	-1.90485	0	0	-1.0823	0	0	-0.822549	0	0
SMO	[P]GO:0050794//regulation of cellular process;GO:0043009//chordate embryonic development;GO:0061113//pancreas morphogenesis;GO:0198738//cell-cell signaling by wnt;GO:0002065//columnar/cuboidal epithelial cell differentiation;GO:0007224//smoothened signaling pathway;GO:0014902//myotube differentiation;GO:0051960//regulation of nervous system development;GO:0071397//cellular response to cholesterol…	cellular_component;molecular_function;biological_process	[C]extracellular region;membrane;membrane part;organelle;cell;organelle part;[P]cellular process;response to stimulus;localization;locomotion;developmental process;biological regulation;multicellular organismal process;signaling;[F]molecular transducer activity;binding;signal transducer activity;	-1.28946	1.84e-183	2.46e-183	-1.19209	1.09e-172	2.85e-173	-0.0973699	0.0141811	0.0734314
SMPDL3A	[P]GO:0044255//cellular lipid metabolic process;GO:0006753//nucleoside phosphate metabolic process;GO:0043603//cellular amide metabolic process;GO:1901361//organic cyclic compound catabolic process;GO:0006793//phosphorus metabolic process;GO:1901292//nucleoside phosphate catabolic process;GO:0055086//nucleobase-containing small molecule metabolic process;GO:0006665//sphingolipid metabolic process…	biological_process;molecular_function;cellular_component	[C]extracellular region;organelle;[P]cellular process;metabolic process;[F]catalytic activity;binding;	-1.87942	2.21e-08	1.66e-07	-1.31853	1.07e-05	2.87e-05	-0.560892	0.0377807	0.209576
SMS	[P]GO:0034641//cellular nitrogen compound metabolic process;GO:0017144//drug metabolic process;GO:0009308//amine metabolic process;GO:0042401//cellular biogenic amine biosynthetic process;GO:0009309//amine biosynthetic process;GO:1901564//organonitrogen compound metabolic process;GO:0006595//polyamine metabolic process;GO:0044271//cellular nitrogen compound biosynthetic process;GO:0008215//spermi…	molecular_function;cellular_component;biological_process	[C]organelle;extracellular region;[P]cellular process;metabolic process;[F]catalytic activity;	-1.9468	7.69e-230	8.1e-230	-1.02991	2.9e-95	1.32e-95	-0.916892	3.52e-38	6.46e-38
SNED1	[P]GO:0031589//cell-substrate adhesion;GO:0022610//biological adhesion;GO:0007160//cell-matrix adhesion;GO:0007155//cell adhesion;[C]GO:0043227//membrane-bounded organelle;GO:0005576//extracellular region;GO:0043226//organelle;GO:0070062//extracellular exosome;GO:0031982//vesicle;GO:1903561//extracellular vesicle;GO:0044421//extracellular region part;GO:0005615//extracellular space;GO:0043230//ex…	biological_process;molecular_function;cellular_component	[C]organelle;extracellular region;[P]biological adhesion;[F]binding;	-2.61601	2.35e-190	3.04e-190	-1.8322	5.53e-131	1.85e-131	-0.783813	2.94e-11	9.34e-11
SNN	[C]GO:0098805//whole membrane;GO:0031968//organelle outer membrane;GO:0043226//organelle;GO:0031975//envelope;GO:0044425//membrane part;GO:0005739//mitochondrion;GO:0098588//bounding membrane of organelle;GO:0005623//cell;GO:0044446//intracellular organelle part;GO:0043231//intracellular membrane-bounded organelle;GO:0016021//integral component of membrane;GO:0044424//intracellular part;GO:000573…	cellular_component	[C]organelle;organelle part;membrane part;cell;membrane;	1.12163	0	0	1.12426	0	0	-0.00263614	0.133281	0.84783
SNX25	[P]GO:0031324//negative regulation of cellular metabolic process;GO:0032269//negative regulation of cellular protein metabolic process;GO:0009056//catabolic process;GO:0090287//regulation of cellular response to growth factor stimulus;GO:0051246//regulation of protein metabolic process;GO:0009987//cellular process;GO:0032268//regulation of cellular protein metabolic process;GO:0051174//regulation…	biological_process;molecular_function;cellular_component	[C]organelle;cell;[P]biological regulation;cellular process;metabolic process;[F]binding;	-2.57881	6.92e-58	2.44e-57	-1.46022	7.58e-30	8.41e-30	-1.11859	1.65e-08	5.77e-08
SOX17	[P]GO:0001701//in utero embryonic development;GO:2000112//regulation of cellular macromolecule biosynthetic process;GO:0006357//regulation of transcription from RNA polymerase II promoter;GO:0032989//cellular component morphogenesis;GO:0060850//regulation of transcription involved in cell fate commitment;GO:0044249//cellular biosynthetic process;GO:0071704//organic substance metabolic process;GO:…	molecular_function;cellular_component;biological_process	[C]organelle;organelle part;macromolecular complex;cell;[P]localization;multi-organism process;reproductive process;developmental process;response to stimulus;cellular component organization or biogenesis;locomotion;cellular process;reproduction;signaling;metabolic process;multicellular organismal process;biological regulation;[F]transcription regulator activity;binding;	-1.31648	8.87e-25	4.75e-24	-1.53011	1.06e-31	1.13e-31	0.213625	0.0368579	0.203769
SPAG6	[C]GO:0043226//organelle;GO:0043232//intracellular non-membrane-bounded organelle;GO:0043231//intracellular membrane-bounded organelle;GO:0005623//cell;GO:0015630//microtubule cytoskeleton;GO:0043228//non-membrane-bounded organelle;GO:0043229//intracellular organelle;GO:0005634//nucleus;GO:0005856//cytoskeleton;GO:0044424//intracellular part;GO:0044464//cell part;GO:0005622//intracellular;GO:0043…	cellular_component	[C]organelle;cell;	2.89784	5.88e-07	4.62e-06	3.40838	5.5e-10	1.16e-09	-0.510548	0.0261838	0.141356
SPRY3	[P]GO:0048731//system development;GO:0071840//cellular component organization or biogenesis;GO:0032502//developmental process;GO:0048583//regulation of response to stimulus;GO:0022008//neurogenesis;GO:0007275//multicellular organism development;GO:0048666//neuron development;GO:0010646//regulation of cell communication;GO:0007399//nervous system development;GO:0050789//regulation of biological pr…	biological_process;cellular_component	[C]membrane;[P]multicellular organismal process;developmental process;cellular component organization or biogenesis;biological regulation;cellular process;	-1.90145	2.05e-05	0.000170655	-1.51048	0.00031787	0.000957224	-0.390967	0.0909102	0.548177
SPRY4	[P]GO:0060255//regulation of macromolecule metabolic process;GO:0080090//regulation of primary metabolic process;GO:0070372//regulation of ERK1 and ERK2 cascade;GO:0010605//negative regulation of macromolecule metabolic process;GO:0031399//regulation of protein modification process;GO:0048523//negative regulation of cellular process;GO:0023057//negative regulation of signaling;GO:0010563//negativ…	biological_process;cellular_component	[C]membrane;[P]biological regulation;multicellular organismal process;developmental process;	-1.48479	9.99e-32	4.87e-31	-1.31733	6.5e-28	7.62e-28	-0.167461	0.051557	0.29382
SRGAP2	[P]GO:0120031//plasma membrane bounded cell projection assembly;GO:0016043//cellular component organization;GO:0048731//system development;GO:0050789//regulation of biological process;GO:0032502//developmental process;GO:0007399//nervous system development;GO:0043085//positive regulation of catalytic activity;GO:0051179//localization;GO:0031175//neuron projection development;GO:0071840//cellular …	biological_process;molecular_function;cellular_component	[C]membrane part;membrane-enclosed lumen;organelle;synapse;synapse part;membrane;organelle part;cell;[P]signaling;cellular process;developmental process;multicellular organismal process;cellular component organization or biogenesis;localization;response to stimulus;locomotion;biological regulation;[F]molecular function regulator;binding;	-1.15644	1.93e-118	3.97e-118	-1.0171	2.42e-102	1.02e-102	-0.139341	0.00383529	0.0184629
SRI	[P]GO:0060341//regulation of cellular localization;GO:0046916//cellular transition metal ion homeostasis;GO:0043270//positive regulation of ion transport;GO:1904590//negative regulation of protein import;GO:0010646//regulation of cell communication;GO:0007204//positive regulation of cytosolic calcium ion concentration;GO:0043392//negative regulation of DNA binding;GO:0051049//regulation of transp…	biological_process;cellular_component;molecular_function	[C]synapse;membrane;membrane-enclosed lumen;cell;membrane part;synapse part;organelle;supramolecular complex;organelle part;extracellular region;[P]multicellular organismal process;cellular process;metabolic process;localization;developmental process;biological regulation;[F]catalytic activity;binding;molecular function regulator;	-1.58407	2.44e-89	6.35e-89	-1.32008	2.06e-72	1.18e-72	-0.263994	0.001611	0.00746063
SRMS	[P]GO:0007169//transmembrane receptor protein tyrosine kinase signaling pathway;GO:0051716//cellular response to stimulus;GO:0008152//metabolic process;GO:0040011//locomotion;GO:0006928//movement of cell or subcellular component;GO:0051179//localization;GO:0038083//peptidyl-tyrosine autophosphorylation;GO:0007165//signal transduction;GO:0006468//protein phosphorylation;GO:0048870//cell motility;G…	cellular_component;molecular_function;biological_process	[C]cell;membrane;membrane part;[P]signaling;developmental process;immune system process;response to stimulus;locomotion;localization;cellular process;biological regulation;metabolic process;[F]binding;catalytic activity;	-4.85705	2.02e-09	1.47e-08	-2.24369	7.87e-06	2.09e-05	-2.61336	0.00741195	0.036996
SSC4D	[C]GO:0044421//extracellular region part;GO:0016020//membrane;GO:0005615//extracellular space;GO:0031982//vesicle;GO:1903561//extracellular vesicle;GO:0005576//extracellular region;GO:0043227//membrane-bounded organelle;GO:0043226//organelle;GO:0043230//extracellular organelle;GO:0070062//extracellular exosome;[F]GO:0060089//molecular transducer activity;GO:0005044//scavenger receptor activity;GO…	molecular_function;cellular_component	[C]organelle;extracellular region;membrane;[F]molecular transducer activity;	-1.21265	5.72e-38	2.56e-37	-1.21902	5.01e-40	4.56e-40	0.00636889	0.147038	0.956308
ST8SIA4	[P]GO:0030148//sphingolipid biosynthetic process;GO:0009987//cellular process;GO:0006665//sphingolipid metabolic process;GO:0009247//glycolipid biosynthetic process;GO:0046467//membrane lipid biosynthetic process;GO:0001574//ganglioside biosynthetic process;GO:0044260//cellular macromolecule metabolic process;GO:0043604//amide biosynthetic process;GO:0006664//glycolipid metabolic process;GO:19035…	biological_process;molecular_function;cellular_component	[C]membrane;organelle;membrane part;organelle part;cell;[P]cellular process;metabolic process;[F]catalytic activity;	-2.36105	6.52e-81	1.83e-80	-1.40944	2.17e-43	1.86e-43	-0.951609	4.29e-10	1.42e-09
STARD8	[P]GO:0050896//response to stimulus;GO:0007154//cell communication;GO:0007165//signal transduction;GO:0050789//regulation of biological process;GO:0023052//signaling;GO:0051716//cellular response to stimulus;GO:0050794//regulation of cellular process;GO:0009987//cellular process;GO:0065007//biological regulation;[F]GO:0008289//lipid binding;GO:0005488//binding;	molecular_function;biological_process	[P]response to stimulus;biological regulation;cellular process;signaling;[F]binding;	-1.58856	4.96e-28	2.54e-27	-1.13544	3.26e-18	5.01e-18	-0.453123	0.0022226	0.010444
STC1	[P]GO:0030336//negative regulation of cell migration;GO:0008016//regulation of heart contraction;GO:0048523//negative regulation of cellular process;GO:0048878//chemical homeostasis;GO:0007389//pattern specification process;GO:0035265//organ growth;GO:0040007//growth;GO:0048589//developmental growth;GO:0006875//cellular metal ion homeostasis;GO:0051049//regulation of transport;GO:0048513//animal …	cellular_component;biological_process;molecular_function	[C]organelle;cell;extracellular region;[P]multicellular organismal process;growth;developmental process;biological regulation;cellular process;cellular component organization or biogenesis;cell proliferation;[F]binding;molecular function regulator;	-1.47578	4.59e-39	2.03e-38	-1.53442	3.46e-43	2.98e-43	0.058644	0.111219	0.690256
STX19	[P]GO:0015031//protein transport;GO:0065007//biological regulation;GO:0097479//synaptic vesicle localization;GO:0071705//nitrogen compound transport;GO:0099643//signal release from synapse;GO:0051648//vesicle localization;GO:0065008//regulation of biological quality;GO:0099504//synaptic vesicle cycle;GO:0032940//secretion by cell;GO:0023052//signaling;GO:0098916//anterograde trans-synaptic signal…	biological_process;molecular_function;cellular_component	[C]organelle;membrane;macromolecular complex;membrane part;cell;synapse;synapse part;[P]signaling;biological regulation;cellular process;cellular component organization or biogenesis;localization;[F]binding;	-2.60081	4.85e-51	1.85e-50	-1.44591	8.11e-26	9.98e-26	-1.1549	5.24e-08	1.87e-07
STXBP1	[P]GO:0050817//coagulation;GO:0007596//blood coagulation;GO:0051234//establishment of localization;GO:0022008//neurogenesis;GO:0048518//positive regulation of biological process;GO:0030154//cell differentiation;GO:0007409//axonogenesis;GO:0021700//developmental maturation;GO:1901214//regulation of neuron death;GO:0045184//establishment of protein localization;GO:0071840//cellular component organi…	cellular_component;molecular_function;biological_process	[C]macromolecular complex;organelle part;membrane;extracellular region;synapse;synapse part;organelle;membrane-enclosed lumen;cell;[P]cellular component organization or biogenesis;biological regulation;signaling;cellular process;response to stimulus;localization;multicellular organismal process;biological adhesion;developmental process;[F]binding;	-1.95112	1.68e-60	5.75e-60	-1.3363	7.73e-38	7.32e-38	-0.61482	9.51e-06	3.77e-05
SULF2	[P]GO:0042127//regulation of cell proliferation;GO:0050793//regulation of developmental process;GO:0090287//regulation of cellular response to growth factor stimulus;GO:0001501//skeletal system development;GO:0048856//anatomical structure development;GO:0061448//connective tissue development;GO:0048732//gland development;GO:0040036//regulation of fibroblast growth factor receptor signaling pathwa…	cellular_component;biological_process;molecular_function	[C]membrane;organelle;cell;[P]developmental process;response to stimulus;metabolic process;biological regulation;cellular process;signaling;cellular component organization or biogenesis;multicellular organismal process;[F]catalytic activity;	-2.16054	0	0	-1.26058	0	0	-0.899957	1.74e-246	6.34e-247
SUOX	[P]GO:2001057//reactive nitrogen species metabolic process;GO:0055114//oxidation-reduction process;GO:0071941//nitrogen cycle metabolic process;GO:0042126//nitrate metabolic process;GO:0008152//metabolic process;GO:0043436//oxoacid metabolic process;GO:0006807//nitrogen compound metabolic process;GO:0009987//cellular process;GO:0044237//cellular metabolic process;GO:0006082//organic acid metaboli…	cellular_component;biological_process;molecular_function	[C]organelle;cell;[P]cellular process;metabolic process;[F]catalytic activity;binding;	1.02288	0	0	1.01451	0	0	0.00837434	0.0945152	0.572543
SUSD1	[C]GO:0016020//membrane;GO:0031224//intrinsic component of membrane;GO:0016021//integral component of membrane;GO:0044425//membrane part;[F]GO:0005488//binding;GO:0043169//cation binding;GO:0046872//metal ion binding;GO:0005509//calcium ion binding;GO:0043167//ion binding;	cellular_component;molecular_function	[C]membrane part;membrane;[F]binding;	-3.42994	3.7e-66	1.2e-65	-2.40155	1.88e-49	1.45e-49	-1.0284	0.000149041	0.000635509
TAL1	[P]GO:0001944//vasculature development;GO:0045597//positive regulation of cell differentiation;GO:0048332//mesoderm morphogenesis;GO:0048863//stem cell differentiation;GO:0022008//neurogenesis;GO:0032501//multicellular organismal process;GO:0065007//biological regulation;GO:0010558//negative regulation of macromolecule biosynthetic process;GO:0031326//regulation of cellular biosynthetic process;G…	cellular_component;biological_process;molecular_function	[C]membrane-enclosed lumen;cell;organelle part;macromolecular complex;organelle;[P]biological regulation;multicellular organismal process;developmental process;cellular process;immune system process;cellular component organization or biogenesis;behavior;[F]transcription regulator activity;binding;	-1.69633	3.65e-26	1.92e-25	-1.35848	3.95e-20	5.74e-20	-0.337855	0.0185577	0.0976938
TDRD9	[P]GO:0043046//DNA methylation involved in gamete generation;GO:0016070//RNA metabolic process;GO:0044260//cellular macromolecule metabolic process;GO:0006306//DNA methylation;GO:1903046//meiotic cell cycle process;GO:0034587//piRNA metabolic process;GO:0043414//macromolecule methylation;GO:0008152//metabolic process;GO:0009987//cellular process;GO:0007276//gamete generation;GO:0046483//heterocyc…	molecular_function;biological_process;cellular_component	[C]cell;organelle;cell part;macromolecular complex;[P]cellular component organization or biogenesis;reproductive process;reproduction;metabolic process;multicellular organismal process;multi-organism process;cellular process;[F]catalytic activity;binding;	-3.67468	4.67e-29	2.36e-28	-2.28371	1.19e-19	1.76e-19	-1.39097	0.000990404	0.004504
TDRKH	[P]GO:0048232//male gamete generation;GO:0034641//cellular nitrogen compound metabolic process;GO:0009566//fertilization;GO:0044260//cellular macromolecule metabolic process;GO:0071840//cellular component organization or biogenesis;GO:0032504//multicellular organism reproduction;GO:0051321//meiotic cell cycle;GO:0006725//cellular aromatic compound metabolic process;GO:0044238//primary metabolic p…	molecular_function;cellular_component;biological_process	[C]organelle;membrane part;macromolecular complex;cell part;cell;membrane;[P]multicellular organismal process;metabolic process;reproductive process;reproduction;multi-organism process;cellular process;cellular component organization or biogenesis;[F]binding;	1.23512	2.69e-19	1.59e-18	1.83702	1.17e-50	8.85e-51	-0.601901	8.53e-10	2.85e-09
TENM4	[P]GO:0048709//oligodendrocyte differentiation;GO:0048699//generation of neurons;GO:0031641//regulation of myelination;GO:0048522//positive regulation of cellular process;GO:0032502//developmental process;GO:0007275//multicellular organism development;GO:2000543//positive regulation of gastrulation;GO:0045165//cell fate commitment;GO:0014706//striated muscle tissue development;GO:0010470//regulat…	cellular_component;molecular_function;biological_process	[C]membrane part;cell;organelle;membrane;[P]multicellular organismal process;cellular component organization or biogenesis;metabolic process;biological regulation;signaling;developmental process;cellular process;response to stimulus;cell proliferation;growth;[F]binding;	-2.32089	1.04e-159	1.6e-159	-1.92588	2.09e-134	6.85e-135	-0.395002	0.000215315	0.000928194
TFAP2C	[P]GO:0048731//system development;GO:0010604//positive regulation of macromolecule metabolic process;GO:2000113//negative regulation of cellular macromolecule biosynthetic process;GO:0031325//positive regulation of cellular metabolic process;GO:0006357//regulation of transcription from RNA polymerase II promoter;GO:0051253//negative regulation of RNA metabolic process;GO:0031323//regulation of ce…	cellular_component;molecular_function;biological_process	[C]organelle;membrane-enclosed lumen;cell;organelle part;[P]developmental process;biological regulation;multicellular organismal process;reproduction;reproductive process;[F]transcription regulator activity;binding;	-2.199	4.01e-157	6.28e-157	-2.86574	2.16e-224	4.36e-225	0.666749	1.82e-07	6.65e-07
TFPI2	[P]GO:0052547//regulation of peptidase activity;GO:0051171//regulation of nitrogen compound metabolic process;GO:0010605//negative regulation of macromolecule metabolic process;GO:0009892//negative regulation of metabolic process;GO:0006950//response to stress;GO:0042060//wound healing;GO:0050790//regulation of catalytic activity;GO:0010951//negative regulation of endopeptidase activity;GO:005124…	cellular_component;molecular_function;biological_process	[C]extracellular region;cell;organelle;[P]biological regulation;response to stimulus;multicellular organismal process;[F]molecular function regulator;	-2.67056	0	0	-1.91959	7.55e-238	1.45e-238	-0.750975	7.64e-16	2.15e-15
TGM2	[P]GO:0044260//cellular macromolecule metabolic process;GO:0044237//cellular metabolic process;GO:0006807//nitrogen compound metabolic process;GO:0071704//organic substance metabolic process;GO:0008152//metabolic process;GO:0009987//cellular process;GO:0019538//protein metabolic process;GO:1901564//organonitrogen compound metabolic process;GO:0043412//macromolecule modification;GO:0036211//protei…	molecular_function;biological_process	[P]metabolic process;cellular process;[F]catalytic activity;binding;	-1.59457	0	0	-1.50906	0	0	-0.0855087	0.0116513	0.0596373
THSD4	[P]GO:1901564//organonitrogen compound metabolic process;GO:0044238//primary metabolic process;GO:0043062//extracellular structure organization;GO:0043170//macromolecule metabolic process;GO:0006508//proteolysis;GO:0008152//metabolic process;GO:0016043//cellular component organization;GO:0009987//cellular process;GO:0030198//extracellular matrix organization;GO:0048251//elastic fiber assembly;GO:…	molecular_function;biological_process;cellular_component	[C]supramolecular complex;extracellular region;organelle;[P]metabolic process;cellular process;cellular component organization or biogenesis;[F]catalytic activity;	-1.28756	1.17e-160	1.78e-160	-1.07921	2.16e-129	7.29e-130	-0.208348	6.13e-05	0.000255228
TIE1	[P]GO:0007275//multicellular organism development;GO:0045765//regulation of angiogenesis;GO:0051239//regulation of multicellular organismal process;GO:0009987//cellular process;GO:1901342//regulation of vasculature development;GO:0048856//anatomical structure development;GO:0006796//phosphate-containing compound metabolic process;GO:0044267//cellular protein metabolic process;GO:0008152//metaboli…	molecular_function;cellular_component;biological_process	[C]membrane;membrane part;cell;[P]multicellular organismal process;biological regulation;cellular component organization or biogenesis;developmental process;response to stimulus;cellular process;metabolic process;[F]signal transducer activity;binding;catalytic activity;molecular transducer activity;	-1.69454	2.52e-102	5.9e-102	-1.57647	6.16e-98	2.74e-98	-0.118062	0.0446284	0.251268
TIMP4	[P]GO:0050789//regulation of biological process;GO:0030162//regulation of proteolysis;GO:0051248//negative regulation of protein metabolic process;GO:0080090//regulation of primary metabolic process;GO:0050896//response to stimulus;GO:0051043//regulation of membrane protein ectodomain proteolysis;GO:0031324//negative regulation of cellular metabolic process;GO:0052548//regulation of endopeptidase…	cellular_component;biological_process;molecular_function	[C]extracellular region;[P]signaling;response to stimulus;cellular process;biological regulation;[F]molecular function regulator;binding;	-1.58424	3.37e-20	1.96e-19	-1.73976	1.71e-23	2.24e-23	0.155522	0.084806	0.508708
TLL1	[P]GO:0043170//macromolecule metabolic process;GO:0071704//organic substance metabolic process;GO:0006508//proteolysis;GO:0044238//primary metabolic process;GO:1901564//organonitrogen compound metabolic process;GO:0019538//protein metabolic process;GO:0008152//metabolic process;GO:0006807//nitrogen compound metabolic process;[F]GO:0004222//metalloendopeptidase activity;GO:0046914//transition meta…	biological_process;molecular_function	[P]metabolic process;[F]binding;catalytic activity;	-2.28026	2.28e-09	1.66e-08	-1.41013	1.02e-05	2.73e-05	-0.870134	0.016921	0.0886027
TLR9	[P]GO:0032727//positive regulation of interferon-alpha production;GO:0032648//regulation of interferon-beta production;GO:0045357//regulation of interferon-beta biosynthetic process;GO:0048518//positive regulation of biological process;GO:0002764//immune response-regulating signaling pathway;GO:0051704//multi-organism process;GO:0051049//regulation of transport;GO:0080134//regulation of response …	biological_process;molecular_function;cellular_component	[C]organelle;organelle part;cell;membrane;membrane part;[P]multi-organism process;signaling;cellular process;response to stimulus;biological regulation;immune system process;[F]binding;molecular transducer activity;signal transducer activity;	1.32401	2.79e-26	1.46e-25	1.33004	1.48e-27	1.75e-27	-0.00602872	0.146394	0.951773
TMEM108	[C]GO:0044425//membrane part;GO:0031224//intrinsic component of membrane;GO:0016021//integral component of membrane;GO:0016020//membrane;	cellular_component	[C]membrane;membrane part;	-1.60802	1.19e-12	7.94e-12	-2.07211	2.67e-17	4.24e-17	0.464085	0.0301337	0.164092
TMEM150C	[C]GO:0016020//membrane;GO:0005623//cell;GO:0044444//cytoplasmic part;GO:0000323//lytic vacuole;GO:0005773//vacuole;GO:0044464//cell part;GO:0031224//intrinsic component of membrane;GO:0043231//intracellular membrane-bounded organelle;GO:0043226//organelle;GO:0005737//cytoplasm;GO:0044424//intracellular part;GO:0016021//integral component of membrane;GO:0005764//lysosome;GO:0044425//membrane part…	cellular_component	[C]organelle;membrane;membrane part;cell;	-3.15636	5.01e-76	1.48e-75	-1.79782	1.11e-42	9.66e-43	-1.35855	1.44e-09	4.85e-09
TMEM17	[P]GO:0007224//smoothened signaling pathway;GO:0009987//cellular process;GO:0023052//signaling;GO:0051716//cellular response to stimulus;GO:0050794//regulation of cellular process;GO:0050896//response to stimulus;GO:0050789//regulation of biological process;GO:0007154//cell communication;GO:0065007//biological regulation;GO:0007166//cell surface receptor signaling pathway;GO:0007165//signal trans…	biological_process;cellular_component	[C]organelle part;organelle;membrane part;membrane;cell;macromolecular complex;[P]cellular process;signaling;biological regulation;response to stimulus;	-2.09806	4.87e-19	2.89e-18	-1.42956	2.89e-12	5.49e-12	-0.668501	0.00583438	0.0286616
TMEM178A	[C]GO:0016021//integral component of membrane;GO:0044425//membrane part;GO:0031224//intrinsic component of membrane;GO:0016020//membrane;	cellular_component	[C]membrane;membrane part;	-2.76394	3.22e-11	2.23e-10	-1.63601	9.39e-07	2.36e-06	-1.12793	0.00968938	0.0490217
TMEM184A	[P]GO:0051234//establishment of localization;GO:0051179//localization;GO:0006810//transport;[C]GO:0031410//cytoplasmic vesicle;GO:0005737//cytoplasm;GO:0043227//membrane-bounded organelle;GO:0044446//intracellular organelle part;GO:0043226//organelle;GO:0016020//membrane;GO:0044424//intracellular part;GO:0005623//cell;GO:0030141//secretory granule;GO:0098805//whole membrane;GO:0030659//cytoplasmi…	cellular_component;biological_process;molecular_function	[C]membrane part;organelle;organelle part;membrane;cell;[P]localization;[F]transporter activity;binding;	-1.0625	8.19e-190	1.06e-189	-1.2455	7.86e-260	1.36e-260	0.183002	9.72e-06	3.86e-05
TMEM235	[C]GO:0005886//plasma membrane;GO:0016020//membrane;GO:0005623//cell;GO:0016324//apical plasma membrane;GO:0016021//integral component of membrane;GO:0045177//apical part of cell;GO:0071944//cell periphery;GO:0098590//plasma membrane region;GO:0044464//cell part;GO:0044425//membrane part;GO:0044424//intracellular part;GO:0044459//plasma membrane part;GO:0031224//intrinsic component of membrane;GO…	cellular_component	[C]cell;membrane part;membrane;	-2.61194	4.48e-06	3.64e-05	-1.99858	9.73e-05	0.000280907	-0.613359	0.0818019	0.488738
TMEM253	[C]GO:0031224//intrinsic component of membrane;GO:0044425//membrane part;GO:0016021//integral component of membrane;GO:0016020//membrane;	cellular_component	[C]membrane part;membrane;	1.36934	5.75e-18	3.47e-17	1.4719	1.1e-21	1.52e-21	-0.102568	0.0700118	0.410787
TMEM71	[C]GO:0031224//intrinsic component of membrane;GO:0016021//integral component of membrane;GO:0044425//membrane part;GO:0016020//membrane;	cellular_component	[C]membrane;membrane part;	-3.91595	2.68e-12	1.8e-11	-3.6949	5.05e-12	9.7e-12	-0.221042	0.132197	0.840019
TMSB10	[P]GO:0097435//supramolecular fiber organization;GO:0007015//actin filament organization;GO:0007010//cytoskeleton organization;GO:0030036//actin cytoskeleton organization;GO:0016043//cellular component organization;GO:0009987//cellular process;GO:0030029//actin filament-based process;GO:0006996//organelle organization;GO:0071840//cellular component organization or biogenesis;[C]GO:0043226//organe…	cellular_component;molecular_function;biological_process	[C]organelle;cell;[P]cellular component organization or biogenesis;cellular process;[F]binding;	-1.92156	0	0	-1.09843	0	0	-0.823123	6.29e-133	4.3e-133
TNFRSF11A	[P]GO:0043085//positive regulation of catalytic activity;GO:0010033//response to organic substance;GO:0045859//regulation of protein kinase activity;GO:0045937//positive regulation of phosphate metabolic process;GO:0043269//regulation of ion transport;GO:0048534//hematopoietic or lymphoid organ development;GO:0050790//regulation of catalytic activity;GO:0006955//immune response;GO:0032846//positi…	molecular_function;cellular_component;biological_process	[C]membrane part;membrane;cell;[P]immune system process;response to stimulus;multi-organism process;multicellular organismal process;signaling;cellular process;rhythmic process;biological regulation;developmental process;[F]molecular transducer activity;signal transducer activity;binding;	-2.13131	2.5e-44	1.03e-43	-2.06228	1.15e-44	9.63e-45	-0.0690385	0.119955	0.751147
TNFRSF19	[P]GO:0008544//epidermis development;GO:0009888//tissue development;GO:0048513//animal organ development;GO:0023056//positive regulation of signaling;GO:0048522//positive regulation of cellular process;GO:0009967//positive regulation of signal transduction;GO:0032502//developmental process;GO:0048584//positive regulation of response to stimulus;GO:1902531//regulation of intracellular signal trans…	biological_process;cellular_component	[C]membrane part;membrane;[P]developmental process;biological regulation;multicellular organismal process;	-1.46053	8.86e-153	1.44e-152	-1.47264	2.67e-164	7.38e-165	0.0121085	0.135495	0.864546
TNNT1	[P]GO:0050789//regulation of biological process;GO:0051239//regulation of multicellular organismal process;GO:0003008//system process;GO:0050881//musculoskeletal movement;GO:0050879//multicellular organismal movement;GO:0014733//regulation of skeletal muscle adaptation;GO:0032501//multicellular organismal process;GO:0051241//negative regulation of multicellular organismal process;GO:0090257//regu…	cellular_component;biological_process;molecular_function	[C]supramolecular complex;cell;organelle;macromolecular complex;organelle part;[P]biological regulation;multicellular organismal process;[F]binding;	1.18796	1.2e-32	5.74e-32	1.14572	2.26e-31	2.43e-31	0.042239	0.0992079	0.606488
TP53I3	[P]GO:0055086//nucleobase-containing small molecule metabolic process;GO:0006807//nitrogen compound metabolic process;GO:0006725//cellular aromatic compound metabolic process;GO:0046496//nicotinamide nucleotide metabolic process;GO:0006753//nucleoside phosphate metabolic process;GO:0071704//organic substance metabolic process;GO:0019362//pyridine nucleotide metabolic process;GO:0046483//heterocyc…	cellular_component;molecular_function;biological_process	[C]organelle;extracellular region;[P]cellular process;metabolic process;[F]catalytic activity;binding;	-1.07737	4.46e-35	2.08e-34	-1.18219	3.26e-42	2.86e-42	0.104821	0.0569087	0.327666
TP73	[P]GO:0010468//regulation of gene expression;GO:0048518//positive regulation of biological process;GO:0045843//negative regulation of striated muscle tissue development;GO:0055024//regulation of cardiac muscle tissue development;GO:0072332//intrinsic apoptotic signaling pathway by p53 class mediator;GO:0009891//positive regulation of biosynthetic process;GO:0070271//protein complex biogenesis;GO:…	biological_process;molecular_function;cellular_component	[C]organelle part;cell;organelle;membrane-enclosed lumen;cell junction;[P]cellular component organization or biogenesis;cellular process;response to stimulus;signaling;biological regulation;[F]transcription regulator activity;binding;	-1.09688	3.86e-16	2.4e-15	-1.84546	1.09e-33	1.11e-33	0.748585	1.84e-05	7.43e-05
TRAFD1	[P]GO:0042221//response to chemical;GO:0031348//negative regulation of defense response;GO:0065007//biological regulation;GO:0031347//regulation of defense response;GO:0080134//regulation of response to stress;GO:0002683//negative regulation of immune system process;GO:0048519//negative regulation of biological process;GO:0010033//response to organic substance;GO:0034097//response to cytokine;GO:…	molecular_function;biological_process	[P]response to stimulus;biological regulation;[F]binding;	-1.78463	2.81e-143	4.88e-143	-1.49938	5.58e-119	2.04e-119	-0.285244	0.000350011	0.00153318
TRIM38	[P]GO:0032446//protein modification by small protein conjugation;GO:0006511//ubiquitin-dependent protein catabolic process;GO:0043170//macromolecule metabolic process;GO:0046598//positive regulation of viral entry into host cell;GO:0050789//regulation of biological process;GO:0080090//regulation of primary metabolic process;GO:0002698//negative regulation of immune effector process;GO:0046596//re…	molecular_function;biological_process;cellular_component	[C]cell;[P]biological regulation;metabolic process;cellular process;[F]binding;signal transducer activity;	-1.53823	6.38e-54	2.34e-53	-1.03179	2.43e-31	2.61e-31	-0.506444	4.92e-06	1.92e-05
TSC22D3	[P]GO:0031323//regulation of cellular metabolic process;GO:0031324//negative regulation of cellular metabolic process;GO:0009890//negative regulation of biosynthetic process;GO:0019219//regulation of nucleobase-containing compound metabolic process;GO:0070229//negative regulation of lymphocyte apoptotic process;GO:0051253//negative regulation of RNA metabolic process;GO:0002683//negative regulati…	biological_process;cellular_component;molecular_function	[C]organelle;cell;[P]response to stimulus;biological regulation;[F]transcription regulator activity;binding;	-1.30418	1.08e-107	2.41e-107	-1.26804	2.43e-109	9.66e-110	-0.0361368	0.101453	0.621223
TSPAN12	[P]GO:0048513//animal organ development;GO:0048592//eye morphogenesis;GO:2000026//regulation of multicellular organismal development;GO:0023052//signaling;GO:0051716//cellular response to stimulus;GO:0045765//regulation of angiogenesis;GO:0048514//blood vessel morphogenesis;GO:1901342//regulation of vasculature development;GO:0060042//retina morphogenesis in camera-type eye;GO:0050789//regulation…	molecular_function;biological_process;cellular_component	[C]cell;membrane part;membrane;[P]signaling;developmental process;biological regulation;multicellular organismal process;cellular process;response to stimulus;[F]signal transducer activity;molecular transducer activity;	-2.1866	1.65e-171	2.38e-171	-1.67064	7.67e-128	2.63e-128	-0.515967	1.78e-07	6.5e-07
TUB	[P]GO:0065008//regulation of biological quality;GO:0001654//eye development;GO:0006910//phagocytosis, recognition;GO:0048856//anatomical structure development;GO:0072657//protein localization to membrane;GO:0051130//positive regulation of cellular component organization;GO:0007275//multicellular organism development;GO:0007600//sensory perception;GO:0042592//homeostatic process;GO:0030100//regula…	cellular_component;biological_process;molecular_function	[C]organelle;extracellular region;cell;[P]multicellular organismal process;developmental process;cellular process;localization;biological regulation;[F]binding;	-1.86406	1.32e-58	4.6e-58	-1.80128	5.4e-59	3.64e-59	-0.0627795	0.111131	0.689398
TXK	[P]GO:0060334//regulation of interferon-gamma-mediated signaling pathway;GO:0023051//regulation of signaling;GO:0045088//regulation of innate immune response;GO:0032729//positive regulation of interferon-gamma production;GO:0006793//phosphorus metabolic process;GO:0051252//regulation of RNA metabolic process;GO:0006807//nitrogen compound metabolic process;GO:0048522//positive regulation of cellul…	cellular_component;molecular_function;biological_process	[C]organelle;cell;[P]biological regulation;cellular process;metabolic process;[F]binding;catalytic activity;transcription regulator activity;	-3.27209	6.68e-08	5.09e-07	-2.05105	2.11e-05	5.78e-05	-1.22104	0.0336635	0.184799
USP13	[P]GO:0044265//cellular macromolecule catabolic process;GO:0031329//regulation of cellular catabolic process;GO:0006807//nitrogen compound metabolic process;GO:1904292//regulation of ERAD pathway;GO:0070647//protein modification by small protein conjugation or removal;GO:1901564//organonitrogen compound metabolic process;GO:0045732//positive regulation of protein catabolic process;GO:0009056//cat…	biological_process;molecular_function	[P]cell proliferation;biological regulation;cellular process;metabolic process;response to stimulus;[F]binding;catalytic activity;	-3.48154	2.96e-29	1.49e-28	-1.86818	2.6e-16	4.26e-16	-1.61336	4.28e-05	0.000176176
VANGL2	[P]GO:0048104//establishment of body hair or bristle planar orientation;GO:0022603//regulation of anatomical structure morphogenesis;GO:0080090//regulation of primary metabolic process;GO:0060027//convergent extension involved in gastrulation;GO:0060412//ventricular septum morphogenesis;GO:0002011//morphogenesis of an epithelial sheet;GO:0051173//positive regulation of nitrogen compound metabolic…	cellular_component;biological_process	[C]membrane part;organelle part;membrane;cell;organelle;cell junction;[P]developmental process;metabolic process;biological regulation;response to stimulus;localization;growth;multicellular organismal process;cellular process;signaling;cellular component organization or biogenesis;locomotion;	-1.8389	1.05e-44	4.31e-44	-1.99728	3.94e-52	2.92e-52	0.158372	0.0670395	0.391695
VWC2	[P]GO:0090092//regulation of transmembrane receptor protein serine/threonine kinase signaling pathway;GO:0022008//neurogenesis;GO:2000026//regulation of multicellular organismal development;GO:0050769//positive regulation of neurogenesis;GO:0009968//negative regulation of signal transduction;GO:0032501//multicellular organismal process;GO:0048518//positive regulation of biological process;GO:0007…	biological_process;cellular_component	[C]membrane;extracellular region;cell;macromolecular complex;membrane part;[P]biological regulation;cellular process;multicellular organismal process;developmental process;	-2.09227	2.04e-14	1.31e-13	-1.78376	3.07e-12	5.83e-12	-0.308504	0.0710961	0.418476
VWF	[C]GO:0005576//extracellular region;	cellular_component	[C]extracellular region;	-1.15509	0	0	-1.16005	0	0	0.00496207	0.135303	0.863057
WIF1	[P]GO:0050789//regulation of biological process;GO:0048522//positive regulation of cellular process;GO:0045600//positive regulation of fat cell differentiation;GO:0065007//biological regulation;GO:0045595//regulation of cell differentiation;GO:0045598//regulation of fat cell differentiation;GO:0045597//positive regulation of cell differentiation;GO:0050794//regulation of cellular process;GO:00510…	biological_process	[P]biological regulation;	-1.96176	4.07e-304	3.3e-304	-1.99204	0	0	0.0302837	0.109903	0.680823
WNT7A	[P]GO:0071559//response to transforming growth factor beta;GO:0032501//multicellular organismal process;GO:0022037//metencephalon development;GO:0098916//anterograde trans-synaptic signaling;GO:0060997//dendritic spine morphogenesis;GO:0016043//cellular component organization;GO:0001501//skeletal system development;GO:0048522//positive regulation of cellular process;GO:0080134//regulation of resp…	biological_process;cellular_component;molecular_function	[C]extracellular region;membrane;organelle;membrane-enclosed lumen;cell;organelle part;synapse part;synapse;[P]multicellular organismal process;developmental process;localization;biological regulation;reproduction;locomotion;cell aggregation;response to stimulus;cell proliferation;growth;cellular process;reproductive process;cellular component organization or biogenesis;signaling;[F]binding;molec…	-1.50614	1.03e-11	7.01e-11	-2.83764	5.15e-24	6.66e-24	1.3315	8.89e-05	0.00037303
WNT9B	[P]GO:0060993//kidney morphogenesis;GO:0048704//embryonic skeletal system morphogenesis;GO:0051716//cellular response to stimulus;GO:0072073//kidney epithelium development;GO:0072078//nephron tubule morphogenesis;GO:0048869//cellular developmental process;GO:0048562//embryonic organ morphogenesis;GO:0031323//regulation of cellular metabolic process;GO:0042325//regulation of phosphorylation;GO:003…	molecular_function;cellular_component;biological_process	[C]extracellular region;[P]multicellular organismal process;reproduction;reproductive process;developmental process;signaling;cellular process;response to stimulus;biological regulation;[F]binding;	-4.66441	2.37e-05	0.000198515	-4.8584	3.83e-05	0.000107248	NA	NA	NA
ZBTB46	[P]GO:0050789//regulation of biological process;GO:1903706//regulation of hemopoiesis;GO:0045595//regulation of cell differentiation;GO:0002684//positive regulation of immune system process;GO:2001198//regulation of dendritic cell differentiation;GO:0065007//biological regulation;GO:0051240//positive regulation of multicellular organismal process;GO:0045637//regulation of myeloid cell differentia…	biological_process;molecular_function	[P]biological regulation;[F]binding;	-1.03958	1.91e-15	1.21e-14	-1.01389	3.3e-15	5.61e-15	-0.0256821	0.136391	0.871783
ZC3HAV1L	[F]GO:0005488//binding;GO:0046872//metal ion binding;GO:0043169//cation binding;GO:0043167//ion binding;	molecular_function	[F]binding;	-1.60585	1.56e-65	5.09e-65	-1.15034	2.51e-42	2.2e-42	-0.455507	1.62e-05	6.49e-05
ZEB2	[P]GO:0048666//neuron development;GO:0010770//positive regulation of cell morphogenesis involved in differentiation;GO:0042325//regulation of phosphorylation;GO:0045934//negative regulation of nucleobase-containing compound metabolic process;GO:0010468//regulation of gene expression;GO:0032990//cell part morphogenesis;GO:0044093//positive regulation of molecular function;GO:0050769//positive regu…	cellular_component;molecular_function;biological_process	[C]cell;organelle;[P]developmental process;growth;cellular process;localization;multicellular organismal process;cellular component organization or biogenesis;locomotion;biological regulation;cell proliferation;[F]transcription regulator activity;binding;	-2.2583	4.98e-87	1.32e-86	-1.44188	1.03e-50	7.83e-51	-0.816421	6.01e-09	2.06e-08
ZIC2	[F]GO:0005488//binding;GO:1901363//heterocyclic compound binding;GO:0003676//nucleic acid binding;GO:0046872//metal ion binding;GO:0043169//cation binding;GO:0043167//ion binding;GO:0097159//organic cyclic compound binding;	molecular_function	[F]binding;	1.81925	2.67e-18	1.6e-17	2.05789	2.41e-25	3.01e-25	-0.238636	0.0202459	0.107104
